# Supplementary material for: Integrated Mitochondrial Genome and Transcriptomic Analyses Reveal Long Non-Coding RNAs Associated with Drought Tolerance in Sophora moorcroftiana
Source: Biology (Basel). 2025 Nov 30;14(12):1711. doi: 10.3390/biology14121711 (PMC12730227; doi:10.3390/biology14121711)
Supplement: Supplementary file 1 [file biology-14-01711-s001.zip]

Archive with 9 entries (9 files):
- Supplementary figure 1.tif
- Supplementary figure in a PDF.pdf
- Supplementary Table 1. The encoding genes of S. moorcroftiana mitogenome.xlsx
- Supplementary Table 2. The SSRs in the mitochondrial genome of S. moorcroftiana.xlsx
- Supplementary Table 3. Tandem repeat sequences in the mitochondrial genome of S. moorcroftiana..xlsx
- Supplementary Table 4. Dispersed repeat sequences in the mitochondrial genome of S. moorcroftiana..xlsx
- Supplementary Table 5.  Relative synonymous codon usage of each amino acid pair in the S. moorcroftiana mitochondrial genome.xlsx
- Supplementary Table 6. The 44 homology of the mitogenomes..xlsx
- Supplementary Table 7. The identified RNA editing sites in the S. moorcroftiana mitogenome..xlsx
