# Supplementary material for: Integrated Mitochondrial Genome and Transcriptomic Analyses Reveal Long Non-Coding RNAs Associated with Drought Tolerance in Sophora moorcroftiana
Source: Biology (Basel). 2025 Nov 30;14(12):1711. doi: 10.3390/biology14121711 (PMC12730227; doi:10.3390/biology14121711)
Supplement: Supplementary file 1 [file biology-14-01711-s001.zip › Supplementary Table 1. The encoding genes of S. moorcroftiana mitogenome.xlsx]

## Sheet: Sheet1
Supplementary Table 1. The encoding genes of S. moorcroftiana mitogenome
	Group of genes	Name of genes
Core genes	ATP synthase	atp1(×2)，atp4，atp6，atp8，atp9
	NADH dehydrogenase	nad1，nad2，nad3 (×2)，nad4，nad4L，nad5，nad6，nad7，nad9
	Ubiquinol-cytochrome c reductase	cob
	Cytochrome c biogenesis	ccmB，ccmC，ccmFC，ccmFN
	Cytochrome c oxidase	cox1，cox2，cox3
	Maturases	matR
	Protein transport subunit	mttB
Variable genes	Ribosomal protein large subunit	rpl5，rpl16
	Ribosomal protein small subunit	rps1，rps3，rps4，rps10，rps12，rps14
	Succinate dehydrogenase	sdh4
rRNA genes	Ribosome RNA	rrn5，rrn18，rrn26
tRNA genes	Transfer RNA	trnA-UGC，trnC-GCA (×2)，trnD-GUC，trnE-UUC，trnF-GAA，trnfM-CAU (×2)，trnG-GCC， trnG-UCC，trnH-GUG，trnI-CAU，trnI-GAU，trnK-UUU，trnM-CAU，trnN-GUU，trnP-UGG， trnQ-UUG (×2)，trnS-GCU，trnW-CCA，trnY-GUA
Note: the numbers in parentheses represent the copy number of the gene, such as (×2) represents two copies.
