# Supplementary material for: Integrated Mitochondrial Genome and Transcriptomic Analyses Reveal Long Non-Coding RNAs Associated with Drought Tolerance in Sophora moorcroftiana
Source: Biology (Basel). 2025 Nov 30;14(12):1711. doi: 10.3390/biology14121711 (PMC12730227; doi:10.3390/biology14121711)
Supplement: Supplementary file 1 [file biology-14-01711-s001.zip › Supplementary Table 2. The SSRs in the mitochondrial genome of S. moorcroftiana.xlsx]

## Sheet: Sheet1
Supplementary Table 2. The SSRs in the mitochondrial genome of S. moorcroftiana
Mitochondrial genome	SSR nr.	SSR type	SSR	size	start	end
contig1	1	p4	(TCTT)3	12	532	543
contig1	2	p1	(A)10	10	7481	7490
contig1	3	p3	(AAC)4	12	11120	11131
contig1	4	p5	(ATTGA)3	15	12797	12811
contig1	5	p4	(CTAT)3	12	19751	19762
contig1	6	p2	(AT)10	20	22104	22123
contig1	7	p1	(A)10	10	22360	22369
contig1	8	p4	(TCAG)3	12	23506	23517
contig1	9	p1	(A)14	14	23918	23931
contig1	10	p2	(TC)5	10	26517	26526
contig1	11	p2	(CT)5	10	34132	34141
contig1	12	p1	(T)11	11	39747	39757
contig1	13	p5	(TCCTT)3	15	41151	41165
contig1	14	p1	(A)10	10	47069	47078
contig1	15	p1	(A)10	10	47126	47135
contig1	16	p4	(GACG)3	12	53600	53611
contig1	17	p4	(CTTG)3	12	59586	59597
contig1	18	p1	(T)10	10	67624	67633
contig1	19	p4	(GGTC)3	12	68073	68084
contig1	20	p1	(A)10	10	70575	70584
contig1	21	p4	(AATG)3	12	75339	75350
contig1	22	p2	(AT)6	12	76699	76710
contig1	23	p4	(TTCT)3	12	78407	78418
contig1	24	p3	(GGA)4	12	81627	81638
contig1	25	p4	(GGAC)3	12	83134	83145
contig1	26	p4	(AAAG)3	12	88978	88989
contig1	27	p2	(TA)6	12	91823	91834
contig1	28	p1	(T)10	10	94048	94057
contig1	29	p3	(AAG)4	12	96145	96156
contig1	30	p4	(TCTA)3	12	99076	99087
contig1	31	p2	(TA)5	10	100578	100587
contig1	32	p1	(A)14	14	100809	100822
contig1	33	p4	(GGCA)3	12	102634	102645
contig1	34	p4	(TATC)3	12	111300	111311
contig1	35	p2	(GA)5	10	118156	118165
contig1	36	p1	(A)11	11	119800	119810
contig1	37	p1	(T)13	13	123813	123825
contig1	38	p2	(TA)5	10	125673	125682
contig1	39	p1	(A)11	11	127880	127890
contig1	40	p2	(AG)5	10	130545	130554
contig1	41	p1	(C)10	10	131320	131329
contig1	42	p1	(A)12	12	132518	132529
contig1	43	p1	(T)10	10	137006	137015
contig1	44	p1	(T)10	10	138473	138482
contig1	45	p1	(T)10	10	141001	141010
contig1	46	p1	(T)11	11	142937	142947
contig1	47	p3	(AAG)4	12	162985	162996
contig1	48	p4	(TTCA)3	12	164055	164066
contig1	49	p2	(CT)5	10	164239	164248
contig1	50	p1	(C)10	10	167419	167428
contig1	51	p1	(T)13	13	170384	170396
contig1	52	p5	(TTTTC)3	15	171659	171673
contig1	53	p1	(A)14	14	173505	173518
contig1	54	p3	(AAC)4	12	177588	177599
contig1	55	p2	(TC)5	10	179276	179285
contig1	56	p2	(AG)5	10	179295	179304
contig1	57	p1	(T)10	10	179551	179560
contig1	58	p2	(AT)5	10	181086	181095
contig1	59	p1	(A)10	10	182282	182291
contig1	60	p1	(G)10	10	182795	182804
contig1	61	p1	(T)10	10	183071	183080
contig1	62	p1	(A)10	10	183290	183299
contig1	63	p2	(CT)5	10	184143	184152
contig1	64	p4	(TTAT)3	12	185666	185677
contig1	65	p2	(AT)6	12	185807	185818
contig1	66	p1	(T)10	10	185827	185836
contig1	67	p3	(AAG)4	12	188044	188055
contig1	68	p4	(GAAA)3	12	191885	191896
contig1	69	p4	(TTGC)3	12	192701	192712
contig1	70	p4	(CTTT)3	12	196726	196737
contig1	71	p3	(CTT)4	12	197771	197782
contig1	72	p4	(GGCT)3	12	199233	199244
contig1	73	p3	(ATA)4	12	199277	199288
contig1	74	p1	(T)10	10	200699	200708
contig1	75	p4	(AAAT)3	12	201382	201393
contig1	76	p1	(A)15	15	204013	204027
contig1	77	p2	(AG)5	10	204474	204483
contig1	78	p5	(ATAAG)3	15	205666	205680
contig1	79	p1	(T)10	10	207667	207676
contig1	80	p2	(CA)5	10	212444	212453
contig1	81	p2	(TC)5	10	217075	217084
contig1	82	p1	(T)11	11	218030	218040
contig1	83	p4	(AATG)3	12	219495	219506
contig1	84	p4	(GCTA)3	12	221813	221824
contig1	85	p4	(TTTA)3	12	224028	224039
contig1	86	p4	(CATC)3	12	230957	230968
contig1	87	p2	(TA)6	12	232891	232902
contig1	88	p2	(TA)8	16	234255	234270
contig1	89	p1	(T)10	10	234338	234347
contig1	90	p2	(AT)6	12	236292	236303
contig1	91	p1	(T)10	10	237216	237225
contig1	92	p3	(TTC)4	12	243669	243680
contig1	93	p5	(ATAGG)3	15	248919	248933
contig1	94	p1	(T)11	11	249362	249372
contig1	95	p1	(A)11	11	252326	252336
contig1	96	p4	(TCTT)3	12	253513	253524
contig1	97	p4	(CTAT)3	12	263469	263480
contig1	98	p4	(TGAA)3	12	264921	264932
contig1	99	p2	(TA)5	10	270793	270802
contig1	100	p2	(AG)6	12	271161	271172
contig1	101	p4	(CTTC)3	12	273317	273328
contig1	102	p1	(A)12	12	275527	275538
contig1	103	p3	(CAA)4	12	282984	282995
contig1	104	p4	(TTTC)3	12	283792	283803
contig1	105	p4	(TGCT)3	12	288482	288493
contig1	106	p1	(T)10	10	291305	291314
contig1	107	p1	(A)10	10	291830	291839
contig1	108	p4	(TTCT)3	12	296796	296807
contig1	109	p4	(CACT)3	12	298210	298221
contig1	110	p1	(T)13	13	304765	304777
contig1	111	p4	(CTTT)3	12	304909	304920
contig1	112	p3	(AGA)4	12	307114	307125
contig1	113	p4	(AAAG)3	12	311683	311694
contig1	114	p1	(T)10	10	313547	313556
contig1	115	p4	(ATTA)4	16	316446	316461
contig1	116	p1	(T)10	10	320744	320753
contig1	117	p3	(TCT)4	12	326191	326202
contig1	118	p4	(GCCA)3	12	327800	327811
contig1	119	p3	(CTT)4	12	336224	336235
contig1	120	p4	(TTTC)3	12	345310	345321
contig1	121	p1	(T)11	11	349846	349856
contig1	122	p1	(T)10	10	350647	350656
contig1	123	p1	(T)10	10	360578	360587
contig1	124	p1	(T)11	11	376544	376554
contig1	125	p4	(TTAA)3	12	378355	378366
contig1	126	p2	(TA)5	10	378428	378437
contig1	127	p2	(TC)5	10	378700	378709
contig1	128	p1	(T)10	10	380092	380101
contig1	129	p4	(ATTT)3	12	381498	381509
contig1	130	p1	(A)10	10	383109	383118
contig1	131	p4	(TCTT)3	12	388117	388128
contig1	132	p3	(TCT)4	12	388179	388190
contig1	133	p4	(CAAT)3	12	390543	390554
contig1	134	p4	(ATAA)3	12	396016	396027
contig1	135	p2	(CT)5	10	400042	400051
contig1	136	p2	(AT)5	10	401491	401500
contig1	137	p4	(AGAT)3	12	407906	407917
contig1	138	p2	(TA)6	12	410613	410624
contig1	139	p4	(TATT)3	12	416184	416195
contig1	140	p2	(AG)6	12	417791	417802
contig1	141	p3	(AAG)4	12	418380	418391
contig1	142	p2	(AG)5	10	418588	418597
contig1	143	p4	(TTGA)3	12	421403	421414
contig1	144	p1	(T)13	13	424993	425005
contig1	145	p5	(TCTAT)3	15	426677	426691
contig1	146	p2	(GA)5	10	431796	431805
contig1	147	p1	(A)10	10	432202	432211
contig1	148	p4	(TTCT)3	12	437319	437330
contig1	149	p1	(A)10	10	437947	437956
contig1	150	p1	(A)13	13	438691	438703
contig1	151	p1	(T)10	10	455711	455720
contig1	152	p1	(T)10	10	456273	456282
contig1	153	p1	(A)10	10	461627	461636
contig1	154	p4	(CGGC)3	12	462552	462563
contig1	155	p3	(GAA)4	12	465951	465962
contig1	156	p4	(TCTT)3	12	468357	468368
contig1	157	p4	(ATAA)3	12	479370	479381
contig1	158	p2	(AG)5	10	481389	481398
contig1	159	p2	(TA)5	10	487844	487853
contig1	160	p1	(A)12	12	493234	493245
contig1	161	p4	(CTTA)3	12	501679	501690
contig1	162	p1	(T)10	10	510524	510533
contig1	163	p2	(CT)5	10	511995	512004
contig1	164	p1	(A)10	10	512564	512573
contig1	165	p5	(TTCTA)3	15	519926	519940
contig1	166	p4	(CTTG)3	12	527148	527159
