# Supplementary material for: Integrated Mitochondrial Genome and Transcriptomic Analyses Reveal Long Non-Coding RNAs Associated with Drought Tolerance in Sophora moorcroftiana
Source: Biology (Basel). 2025 Nov 30;14(12):1711. doi: 10.3390/biology14121711 (PMC12730227; doi:10.3390/biology14121711)
Supplement: Supplementary file 1 [file biology-14-01711-s001.zip › Supplementary Table 3. Tandem repeat sequences in the mitochondrial genome of S. moorcroftiana..xlsx]

## Sheet: Sheet1
Supplementary Table 3. Tandem repeat sequences in the mitochondrial genome of S. moorcroftiana.
Indices	Period	Copy	Consensus	Percent	Percent	Score	A	C	G	T	Entropy
	Size	Number	Size	Matches	Indels						(0-2)
62901--62943	20	2.2	20	100	0	86	20	16	27	34	1.94
77968--77993	13	2	13	100	0	52	30	7	30	30	1.85
141880--142055	28	6.3	28	100	0	352	35	17	33	13	1.89
222778--222804	13	2.1	13	100	0	54	55	14	7	22	1.64
265280--265333	27	2	27	100	0	108	29	14	7	48	1.71
339721--339762	21	2	21	90	9	68	21	38	4	35	1.75
449587--449629	18	2.4	18	81	18	54	18	20	25	34	1.96
463008--463032	12	2.1	12	100	0	50	8	40	16	36	1.77
518557--518604	24	2	24	100	0	96	8	25	8	58	1.55
