# Supplementary material for: Integrated Mitochondrial Genome and Transcriptomic Analyses Reveal Long Non-Coding RNAs Associated with Drought Tolerance in Sophora moorcroftiana
Source: Biology (Basel). 2025 Nov 30;14(12):1711. doi: 10.3390/biology14121711 (PMC12730227; doi:10.3390/biology14121711)
Supplement: Supplementary file 1 [file biology-14-01711-s001.zip › Supplementary Table 4. Dispersed repeat sequences in the mitochondrial genome of S. moorcroftiana..xlsx]

## Sheet: Sheet1
Supplementary Table 4. Dispersed repeat sequences in the mitochondrial genome of S. moorcroftiana.
The repeat length of the first part	The starting site of the first part	Matching direction	The repeat length of the second part	The starting site of the second part	Interval distance of repeats	E-value
308	311865	P	308	384422	-1	2.73e-172
272	152149	P	272	269384	-1	1.14e-150
186	264425	P	186	370427	-1	4.66e-99
164	152257	P	164	269384	0	1.47e-88
137	438432	P	137	534068	0	2.64e-72
133	132247	P	133	471577	-1	2.7e-67
128	72431	P	128	147200	-1	2.66e-64
121	132259	P	121	471577	0	1.14e-62
120	186911	P	120	534068	0	4.54e-62
118	228422	P	118	534068	0	7.27e-61
118	253036	P	118	534068	0	7.27e-61
118	447362	P	118	534068	0	7.27e-61
112	301534	P	112	351664	-1	1e-54
102	63481	P	102	534084	0	3.12e-51
86	300966	P	86	373340	0	1.34e-41
78	126302	P	78	466920	0	8.79e-37
77	58697	P	77	342530	0	3.51e-36
83	348353	P	83	445406	-3	2.13e-33
79	118448	P	79	307890	-2	6.09e-33
68	232323	P	68	361746	0	9.21e-31
70	81691	P	70	217705	-1	1.21e-29
65	25336	P	65	245707	0	5.9e-29
65	27024	P	65	215354	0	5.9e-29
72	100069	P	72	408438	-2	8.28e-29
64	301582	P	64	351664	0	2.36e-28
66	144347	P	66	451355	-1	2.92e-27
61	213341	P	61	276835	0	1.51e-26
63	301467	P	63	351776	-1	1.78e-25
61	342592	P	61	521832	-1	2.76e-24
56	125759	P	56	480269	0	1.55e-23
53	126384	P	53	466858	0	9.89e-22
56	118471	P	56	307890	-1	2.6e-21
52	387993	P	52	467009	0	3.96e-21
54	312127	P	54	522446	-1	4.01e-20
60	489778	P	60	497402	-3	5.58e-20
56	68992	P	56	142956	-2	2.14e-19
48	222950	P	48	290468	0	1.01e-18
48	222950	P	48	447717	0	1.01e-18
57	10257	P	57	131462	-3	3.05e-18
57	141004	P	57	516046	-3	3.05e-18
57	360581	P	57	516046	-3	3.05e-18
46	118481	P	46	307890	0	1.62e-17
45	295764	P	45	474741	0	6.48e-17
48	348388	P	48	445406	-1	1.46e-16
51	232518	P	51	312214	-2	1.82e-16
44	186988	P	44	222933	0	2.59e-16
44	222933	P	44	228497	0	2.59e-16
44	222933	P	44	253111	0	2.59e-16
44	222933	P	44	438526	0	2.59e-16
44	222933	P	44	447437	0	2.59e-16
44	308659	P	44	352607	0	2.59e-16
43	223396	P	43	414153	0	1.04e-15
52	118428	P	52	307937	-3	2.36e-15
42	72517	P	42	147200	0	4.15e-15
45	86546	P	45	338145	-1	8.75e-15
48	489790	P	48	497402	-2	1.03e-14
41	196253	P	41	304039	0	1.66e-14
47	199529	P	47	334207	-2	3.94e-14
40	69008	P	40	142956	0	6.64e-14
49	139212	P	49	227600	-3	1.26e-13
49	227600	P	49	358789	-3	1.26e-13
43	143090	P	43	321772	-1	1.34e-13
46	295826	P	46	474672	-2	1.51e-13
39	13797	P	39	124000	0	2.66e-13
48	153330	P	48	524920	-3	4.73e-13
47	10278	P	47	131451	-3	1.77e-12
37	83747	P	37	446433	0	4.25e-12
37	245893	P	37	418022	0	4.25e-12
46	111000	P	46	480506	-3	6.64e-12
36	27024	P	36	131805	0	1.7e-11
36	80260	P	36	450657	0	1.7e-11
36	264575	P	36	370427	0	1.7e-11
42	410923	P	42	480305	-2	3.22e-11
35	25366	P	35	290465	0	6.8e-11
35	25366	P	35	447714	0	6.8e-11
35	69013	P	35	81236	0	6.8e-11
35	171153	P	35	222889	0	6.8e-11
38	295834	P	38	474672	-1	1.21e-10
41	91647	P	41	221823	-2	1.22e-10
34	213347	P	34	467648	0	2.72e-10
34	289339	P	34	348542	0	2.72e-10
34	386166	P	34	520442	0	2.72e-10
43	168356	P	43	436676	-3	3.46e-10
40	41959	P	40	438039	-2	4.66e-10
37	174348	P	37	223022	-1	4.72e-10
37	191446	P	37	192188	-1	4.72e-10
33	52788	P	33	227768	0	1.09e-09
33	81239	P	33	516070	0	1.09e-09
42	208111	P	42	309273	-3	1.29e-09
39	94390	P	39	468447	-2	1.77e-09
36	21120	P	36	31338	-1	1.84e-09
36	95752	P	36	361891	-1	1.84e-09
32	18529	P	32	461025	0	4.35e-09
32	126168	P	32	210699	0	4.35e-09
32	142959	P	32	516071	0	4.35e-09
32	179274	P	32	179274	0	4.35e-09
32	220320	P	32	434953	0	4.35e-09
32	222966	P	32	245710	0	4.35e-09
38	141023	P	38	516046	-2	6.72e-09
38	360600	P	38	516046	-2	6.72e-09
31	277923	P	31	381746	0	1.74e-08
31	308636	P	31	352650	0	1.74e-08
34	31339	P	34	450972	-1	2.77e-08
34	329401	P	34	427946	-1	2.77e-08
39	9929	P	39	332190	-3	6.55e-08
39	429397	P	39	483077	-3	6.55e-08
30	208123	P	30	309273	0	6.96e-08
36	10289	P	36	131451	-2	9.64e-08
36	111010	P	36	480506	-2	9.64e-08
36	129352	P	36	132155	-2	9.64e-08
36	253339	P	36	253339	-2	9.64e-08
36	256305	P	36	423136	-2	9.64e-08
33	69013	P	33	141003	-1	1.08e-07
33	69013	P	33	360580	-1	1.08e-07
33	70538	P	33	460640	-1	1.08e-07
38	21568	P	38	392502	-3	2.42e-07
35	91343	P	35	307772	-2	3.64e-07
35	118410	P	35	307972	-2	3.64e-07
35	153343	P	35	524920	-2	3.64e-07
35	487770	P	35	489509	-2	3.64e-07
32	425276	P	32	467373	-1	4.18e-07
37	370246	P	37	426753	-3	8.91e-07
37	450087	P	37	510155	-3	8.91e-07
34	132181	P	34	471735	-2	1.37e-06
31	30731	P	31	295166	-1	1.62e-06
31	31147	P	31	415825	-1	1.62e-06
31	75617	P	31	221128	-1	1.62e-06
31	92320	P	31	431989	-1	1.62e-06
31	435404	P	31	443379	-1	1.62e-06
36	6171	P	36	306316	-3	3.28e-06
36	236155	P	36	479871	-3	3.28e-06
36	290258	P	36	492100	-3	3.28e-06
33	191451	P	33	530859	-2	5.17e-06
33	410387	P	33	450973	-2	5.17e-06
33	412081	P	33	519495	-2	5.17e-06
30	21121	P	30	382687	-1	6.27e-06
30	63401	P	30	451206	-1	6.27e-06
30	171315	P	30	448462	-1	6.27e-06
30	236195	P	30	383076	-1	6.27e-06
30	441512	P	30	442702	-1	6.27e-06
32	21125	P	32	449521	-2	1.94e-05
32	227621	P	32	358785	-2	1.94e-05
34	44157	P	34	381811	-3	4.39e-05
34	165468	P	34	311309	-3	4.39e-05
34	183313	P	34	222889	-3	4.39e-05
34	312132	P	34	444577	-3	4.39e-05
31	15983	P	31	447266	-2	7.28e-05
31	19224	P	31	355177	-2	7.28e-05
31	26147	P	31	447464	-2	7.28e-05
31	63552	P	31	222950	-2	7.28e-05
31	118172	P	31	526129	-2	7.28e-05
31	130839	P	31	509487	-2	7.28e-05
31	145813	P	31	533665	-2	7.28e-05
31	290485	P	31	534084	-2	7.28e-05
31	381538	P	31	533171	-2	7.28e-05
31	429405	P	31	483077	-2	7.28e-05
31	447734	P	31	534084	-2	7.28e-05
33	19045	P	33	370168	-3	0.00016
33	53103	P	33	171156	-3	0.00016
33	81239	P	33	438779	-3	0.00016
33	204922	P	33	312209	-3	0.00016
30	4497	P	30	410052	-2	0.000273
30	9941	P	30	332187	-2	0.000273
30	10585	P	30	471871	-2	0.000273
30	24488	P	30	270177	-2	0.000273
30	44389	P	30	317387	-2	0.000273
30	49008	P	30	230636	-2	0.000273
30	58946	P	30	443037	-2	0.000273
30	162385	P	30	494860	-2	0.000273
30	185124	P	30	497568	-2	0.000273
30	199639	P	30	398973	-2	0.000273
30	214586	P	30	447253	-2	0.000273
30	232508	P	30	447773	-2	0.000273
30	352055	P	30	355279	-2	0.000273
30	362513	P	30	494860	-2	0.000273
30	382688	P	30	450971	-2	0.000273
30	387745	P	30	467071	-2	0.000273
30	418030	P	30	514733	-2	0.000273
30	449523	P	30	450976	-2	0.000273
32	142959	P	32	438780	-3	0.000583
32	308604	P	32	352676	-3	0.000583
31	26151	P	31	228520	-3	0.00211
31	26151	P	31	253134	-3	0.00211
31	26151	P	31	438549	-3	0.00211
31	50253	P	31	77554	-3	0.00211
31	136934	P	31	383075	-3	0.00211
31	148677	P	31	362017	-3	0.00211
31	171146	P	31	381772	-3	0.00211
31	183309	P	31	354551	-3	0.00211
31	288696	P	31	480659	-3	0.00211
31	316334	P	31	321829	-3	0.00211
31	316342	P	31	321821	-3	0.00211
31	447259	P	31	522471	-3	0.00211
30	15861	P	30	24082	-3	0.00763
30	21126	P	30	410386	-3	0.00763
30	23267	P	30	149475	-3	0.00763
30	26152	P	30	187011	-3	0.00763
30	44060	P	30	381860	-3	0.00763
30	60262	P	30	187337	-3	0.00763
30	68727	P	30	235981	-3	0.00763
30	91660	P	30	221821	-3	0.00763
30	122865	P	30	321792	-3	0.00763
30	129363	P	30	132150	-3	0.00763
30	183313	P	30	381765	-3	0.00763
30	193167	P	30	298763	-3	0.00763
30	195506	P	30	225379	-3	0.00763
30	204919	P	30	290414	-3	0.00763
30	204919	P	30	447663	-3	0.00763
30	209564	P	30	243040	-3	0.00763
30	221920	P	30	251173	-3	0.00763
30	230169	P	30	230347	-3	0.00763
30	232541	P	30	290411	-3	0.00763
30	232541	P	30	447660	-3	0.00763
30	452126	P	30	454236	-3	0.00763
2755	138781	F	2755	358358	0	0
1745	60294	F	1745	265663	0	0
296	162257	F	296	362385	0	4.95e-168
189	65627	F	189	107467	0	1.3e-103
148	141879	F	148	141907	0	6.3e-79
147	63436	F	147	252991	0	2.52e-78
146	228409	F	146	253023	0	1.01e-77
139	253020	F	139	447346	0	1.65e-73
136	228409	F	136	447349	0	1.06e-71
134	290411	F	134	447660	0	1.69e-70
130	186911	F	130	438449	0	4.33e-68
129	228422	F	129	438451	0	1.73e-67
129	253036	F	129	438451	0	1.73e-67
128	186913	F	128	228422	0	6.93e-67
128	186913	F	128	253036	0	6.93e-67
129	186913	F	129	447362	-1	6.71e-65
123	438451	F	123	447362	0	7.1e-64
122	214415	F	122	528446	0	2.84e-63
120	141879	F	120	141935	0	4.54e-62
118	63465	F	118	447346	0	7.27e-61
115	63468	F	115	228409	0	4.65e-59
112	257205	F	112	297337	0	2.98e-57
102	63481	F	102	186913	0	3.12e-51
102	63481	F	102	438451	0	3.12e-51
97	66241	F	97	249729	0	3.2e-48
92	141879	F	92	141963	0	3.27e-45
91	122804	F	91	143022	0	1.31e-44
82	153949	F	82	344518	-1	8.44e-37
86	46306	F	86	505515	-3	3.7e-35
74	387763	F	74	467092	0	2.25e-34
84	21833	F	84	399228	-3	5.52e-34
75	430418	F	75	520697	-2	1.4e-30
71	46321	F	71	505530	-1	3.07e-30
76	34938	F	76	473554	-3	2.67e-29
64	141879	F	64	141991	0	2.36e-28
55	21862	F	55	399257	0	6.18e-23
55	29580	F	55	131381	0	6.18e-23
62	220840	F	62	464827	-2	6.42e-23
62	384000	F	62	465422	-2	6.42e-23
54	394507	F	54	447299	0	2.47e-22
53	231499	F	53	466342	0	9.89e-22
62	43945	F	62	147062	-3	3.85e-21
55	355193	F	55	428234	-1	1.02e-20
54	220848	F	54	464835	-1	4.01e-20
58	394315	F	58	438823	-3	8.05e-19
48	169078	F	48	516121	0	1.01e-18
51	442289	F	51	453254	-1	2.42e-18
47	220449	F	47	253169	0	4.05e-18
50	264948	F	50	295500	-2	6.98e-16
43	220859	F	43	464846	0	1.04e-15
43	222934	F	43	534068	0	1.04e-15
49	45947	F	49	364120	-2	2.68e-15
51	46342	F	51	275979	-3	8.9e-15
44	142380	F	44	237007	-1	3.42e-14
46	384422	F	46	522454	-2	1.51e-13
47	16014	F	47	214598	-3	1.77e-12
47	430358	F	47	520634	-3	1.77e-12
41	257180	F	41	278466	-1	2.04e-12
37	131805	F	37	215383	0	4.25e-12
46	257129	F	46	278419	-3	6.64e-12
40	24002	F	40	388020	-1	7.97e-12
36	2849	F	36	481896	0	1.7e-11
36	16250	F	36	121580	0	1.7e-11
36	35925	F	36	531361	0	1.7e-11
36	81235	F	36	142955	0	1.7e-11
36	141879	F	36	142019	0	1.7e-11
36	214437	F	36	528275	0	1.7e-11
36	220374	F	36	444414	0	1.7e-11
36	245706	F	36	290464	0	1.7e-11
36	245706	F	36	447713	0	1.7e-11
36	312393	F	36	312984	0	1.7e-11
36	439009	F	36	480676	0	1.7e-11
36	528275	F	36	528468	0	1.7e-11
45	321970	F	45	383291	-3	2.48e-11
39	169139	F	39	516181	-1	3.11e-11
39	430311	F	39	520591	-1	3.11e-11
42	243477	F	42	477580	-2	3.22e-11
35	21816	F	35	332248	0	6.8e-11
35	275979	F	35	505551	0	6.8e-11
44	322200	F	44	383521	-3	9.27e-11
38	384430	F	38	522462	-1	1.21e-10
34	264964	F	34	295516	0	2.72e-10
34	276856	F	34	467648	0	2.72e-10
43	430376	F	43	520652	-3	3.46e-10
33	40363	F	33	110508	0	1.09e-09
33	228131	F	33	322271	0	1.09e-09
33	257188	F	33	278474	0	1.09e-09
42	178895	F	42	434847	-3	1.29e-09
39	110837	F	39	447606	-2	1.77e-09
39	394334	F	39	438842	-2	1.77e-09
36	310354	F	36	377364	-1	1.84e-09
32	25366	F	32	222966	0	4.35e-09
32	63556	F	32	290489	0	4.35e-09
32	63556	F	32	447738	0	4.35e-09
32	69013	F	32	516071	0	4.35e-09
32	171365	F	32	220554	0	4.35e-09
41	204133	F	41	222574	-3	4.78e-09
41	438778	F	41	516069	-3	4.78e-09
38	81234	F	38	140999	-2	6.72e-09
38	81234	F	38	360576	-2	6.72e-09
38	129312	F	38	471715	-2	6.72e-09
38	245882	F	38	514723	-2	6.72e-09
31	76267	F	31	374493	0	1.74e-08
37	321983	F	37	383304	-2	2.55e-08
34	45962	F	34	364135	-1	2.77e-08
39	1508	F	39	476472	-3	6.55e-08
39	322141	F	39	383462	-3	6.55e-08
30	55019	F	30	237677	0	6.96e-08
30	55501	F	30	387731	0	6.96e-08
30	221622	F	30	434572	0	6.96e-08
36	61830	F	36	498541	-2	9.64e-08
36	257139	F	36	278429	-2	9.64e-08
36	267199	F	36	498541	-2	9.64e-08
33	25580	F	33	191894	-1	1.08e-07
33	141003	F	33	142958	-1	1.08e-07
33	142958	F	33	360580	-1	1.08e-07
33	312290	F	33	312880	-1	1.08e-07
38	24083	F	38	388069	-3	2.42e-07
35	355260	F	35	428301	-2	3.64e-07
32	170618	F	32	204698	-1	4.18e-07
32	192188	F	32	530860	-1	4.18e-07
32	430461	F	32	520740	-1	4.18e-07
37	21742	F	37	485153	-3	8.91e-07
34	21121	F	34	450972	-2	1.37e-06
31	5791	F	31	37563	-1	1.62e-06
31	31338	F	31	449522	-1	1.62e-06
31	40225	F	31	310895	-1	1.62e-06
31	245891	F	31	514732	-1	1.62e-06
31	312328	F	31	312909	-1	1.62e-06
31	322213	F	31	383534	-1	1.62e-06
31	356813	F	31	510369	-1	1.62e-06
36	142493	F	36	382430	-3	3.28e-06
36	171154	F	36	183313	-3	3.28e-06
33	72582	F	33	147333	-2	5.17e-06
33	397095	F	33	451335	-2	5.17e-06
33	438786	F	33	516077	-2	5.17e-06
30	46278	F	30	505490	-1	6.27e-06
30	110846	F	30	447615	-1	6.27e-06
30	153916	F	30	344491	-1	6.27e-06
30	314266	F	30	483725	-1	6.27e-06
30	466026	F	30	466083	-1	6.27e-06
35	2755	F	35	230454	-3	1.2e-05
35	21740	F	35	332181	-3	1.2e-05
35	31337	F	35	410385	-3	1.2e-05
35	66863	F	35	220836	-3	1.2e-05
35	321858	F	35	383179	-3	1.2e-05
35	444577	F	35	522461	-3	1.2e-05
35	470081	F	35	485806	-3	1.2e-05
32	24013	F	32	138896	-2	1.94e-05
32	24013	F	32	358473	-2	1.94e-05
34	34992	F	34	473608	-3	4.39e-05
34	158248	F	34	527265	-3	4.39e-05
31	27552	F	31	301510	-2	7.28e-05
31	31344	F	31	382688	-2	7.28e-05
31	186984	F	31	290485	-2	7.28e-05
31	186984	F	31	447734	-2	7.28e-05
31	221583	F	31	516206	-2	7.28e-05
31	228493	F	31	290485	-2	7.28e-05
31	228493	F	31	447734	-2	7.28e-05
31	253107	F	31	290485	-2	7.28e-05
31	253107	F	31	447734	-2	7.28e-05
31	290485	F	31	438522	-2	7.28e-05
31	290485	F	31	447433	-2	7.28e-05
31	351625	F	31	455037	-2	7.28e-05
31	438522	F	31	447734	-2	7.28e-05
31	447433	F	31	447734	-2	7.28e-05
33	142024	F	33	273990	-3	0.00016
33	384430	F	33	444578	-3	0.00016
30	5741	F	30	509808	-2	0.000273
30	243670	F	30	523559	-2	0.000273
30	332265	F	30	517987	-2	0.000273
30	430489	F	30	520766	-2	0.000273
32	53104	F	32	222889	-3	0.000583
32	69013	F	32	438780	-3	0.000583
32	112493	F	32	251846	-3	0.000583
32	212334	F	32	230677	-3	0.000583
32	296135	F	32	501611	-3	0.000583
32	321841	F	32	383162	-3	0.000583
31	44216	F	31	502431	-3	0.00211
31	66867	F	31	464827	-3	0.00211
31	141884	F	31	273990	-3	0.00211
31	141912	F	31	273990	-3	0.00211
31	141940	F	31	273990	-3	0.00211
31	141968	F	31	273990	-3	0.00211
31	141996	F	31	273990	-3	0.00211
31	193694	F	31	530832	-3	0.00211
31	222894	F	31	381766	-3	0.00211
31	265279	F	31	265306	-3	0.00211
31	290410	F	31	312211	-3	0.00211
31	322153	F	31	383474	-3	0.00211
31	322166	F	31	383487	-3	0.00211
31	470157	F	31	485884	-3	0.00211
30	55857	F	30	188790	-3	0.00763
30	66873	F	30	220846	-3	0.00763
30	106768	F	30	355075	-3	0.00763
30	131126	F	30	456381	-3	0.00763
30	137720	F	30	482469	-3	0.00763
30	138894	F	30	388029	-3	0.00763
30	174252	F	30	221207	-3	0.00763
30	192202	F	30	273998	-3	0.00763
30	229096	F	30	476320	-3	0.00763
30	243494	F	30	477597	-3	0.00763
30	312212	F	30	447660	-3	0.00763
30	322132	F	30	383453	-3	0.00763
30	358471	F	30	388029	-3	0.00763
30	377251	F	30	526083	-3	0.00763
30	410386	F	30	449522	-3	0.00763
