# Supplementary material for: Integrated Mitochondrial Genome and Transcriptomic Analyses Reveal Long Non-Coding RNAs Associated with Drought Tolerance in Sophora moorcroftiana
Source: Biology (Basel). 2025 Nov 30;14(12):1711. doi: 10.3390/biology14121711 (PMC12730227; doi:10.3390/biology14121711)
Supplement: Supplementary file 1 [file biology-14-01711-s001.zip › Supplementary Table 5. Relative synonymous codon usage of each amino acid pair in the S. moorcroftiana mitochondrial genome.xlsx]

## Sheet: Sheet1
Supplementary Table 5. Relative synonymous codon usage of each amino acid pair in the S. moorcroftiana mitochondrial genome
Amino	Codon 1	Codon 2	Codon 3	Codon 4	Codon 5	Codon 6
	RSCU	RSCU	RSCU	RSCU	RSCU	RSCU
Ala	GCU	GCA	GCC	GCG
	1.55	1.02	0.95	0.48
Arg	AGA	CGA	CGU	AGG	CGG	CGC
	1.43	1.34	1.21	0.72	0.69	0.61
Asn	AAU	AAC
	1.33	0.67
Asp	GAU	GAC
	1.39	0.61
Cys	UGU	UGC
	1.25	0.75
End	UAA	UGA	UAG
	1.7	1	0.3
Gln	CAA	CAG
	1.52	0.48
Glu	GAA	GAG
	1.39	0.61
Gly	GGA	GGU	GGG	GGC
	1.47	1.31	0.69	0.52
His	CAU	CAC
	1.48	0.52
Ile	AUU	AUC	AUA
	1.31	0.87	0.83
Leu	UUA	CUU	UUG	CUA	CUC	CUG
	1.53	1.26	1.17	0.9	0.59	0.55
Lys	AAA	AAG
	1.22	0.78
Met	AUG
	1
Phe	UUU	UUC
	1.13	0.87
Pro	CCU	CCA	CCC	CCG
	1.43	1.13	0.83	0.61
Ser	UCU	UCA	AGU	UCC	UCG	AGC
	1.36	1.15	1.06	0.94	0.87	0.62
Thr	ACU	ACA	ACC	ACG
	1.34	1.09	1	0.57
Trp	UGG
	1
Tyr	UAU	UAC
	1.51	0.49
Val	GUU	GUA	GUG	GUC
	1.25	1.11	0.88	0.76
