# Supplementary material for: Integrated Mitochondrial Genome and Transcriptomic Analyses Reveal Long Non-Coding RNAs Associated with Drought Tolerance in Sophora moorcroftiana
Source: Biology (Basel). 2025 Nov 30;14(12):1711. doi: 10.3390/biology14121711 (PMC12730227; doi:10.3390/biology14121711)
Supplement: Supplementary file 1 [file biology-14-01711-s001.zip › Supplementary Table 6. The 44 homology of the mitogenomes..xlsx]

## Sheet: Sheet1
Supplementary Table 6. The 44 homology of the mitogenomes.
Classification	Name of the species	GenBank accession numbers
Fabales	Sophora moorcroftiana
	Acacia ligulata mitochondrion	NC_040998.1
	Astragalus membranaceus	PP988562.1
	Ammopiptanthus mongolicus	NC_039660.1
	Ammopiptanthus nanus	NC_046466.1
	Astragalus complanatus	NC_065024.1
	Echinosophora koreensis	NC_072933.1
	Crotalaria pallida	NC_086918.1
	Gleditsia sinensis	NC_058235.1
	Glycine max	NC_020455.1
	Glycine soja	NC_039768.1
	Glycyrrhiza	NC_053919.1
	Haematoxylum brasiletto	NC_045040.1
	Leucaena trichandra	NC_039738.1
	Libidibia coriaria	NC_045039.1
	Lotus japonicus	NC_016743.2
	Lathyrus sativus	PQ412513.1
	Medicago sativa	NC_068105.1
	Medicago truncatula	NC_029641.1
	Millettia pinnata	NC_016742.1
	Neltuma pallida	PP905393.1
	Ormosia boluoensis	NC_059804.1
	Oxytropis arctobia	NC_071912.1
	Oxytropis splendens	NC_071911.1
	Phaseolus vulgaris	NC_045135.1
	Pisum fulvum voucher WL2140	NC_059792.1
	Pisum sativum subsp. elatius voucher JI1092	NC_068896.1
	Senna occidentalis	NC_038221.1
	Senna tora mitochondrion	NC_038053.1
	Sophora flavescens	NC_043897.1
	Stylosanthes capitata	NC_063515.1
	Stylosanthes pilosa	NC_063516.1
	Styphnolobium japonicum cultivar JinhuaiJ2	NC_039596.1
	Tamarindus indica	NC_045038.1
	Trifolium meduseum	NC_048500.1
	Trifolium pratense	NC_048499.1
	Trigonella foenum-graecum	NC_072135.1
	Vigna radiata	NC_015121.1
	Vigna umbellata	PP942117.1
	Pueraria montana var. thomsonii	PP864380.1
	Psophocarpus tetragonolobus	NC_086919.1
	Lupinus albus	MW448461.1
Zygophyllales	Tetraena mongolica	NC_086675.1
	Zygophyllum fabago	MK431827.1
Seven closely related species within Fabaceae
Name	Genome size（bp）	GC content（%）
Sophora moorcroftiana	534205	44.93
Ammopiptanthus mongolicus	475396	42.75
Ammopiptanthus nanus	339352	45.45
Echinosophora koreensis	519841	44.49
Ormosia boluoensis	248619	45.22
Sophora flavescens	494369	44.86
Lupinus albus	405579	44.67
