# Supplementary material for: Integrated Mitochondrial Genome and Transcriptomic Analyses Reveal Long Non-Coding RNAs Associated with Drought Tolerance in Sophora moorcroftiana
Source: Biology (Basel). 2025 Nov 30;14(12):1711. doi: 10.3390/biology14121711 (PMC12730227; doi:10.3390/biology14121711)
Supplement: Supplementary file 1 [file biology-14-01711-s001.zip › Supplementary Table 7. The identified RNA editing sites in the S. moorcroftiana mitogenome..xlsx]

## Sheet: Sheet1
Supplementary Table 7. The identified RNA editing sites in the S. moorcroftiana mitogenome.
Genes	Nucleotide position	Amino acid position	Codon change	Amino change	Reference	AllSubs	BaseCount[A,C,G,T]	Coverage-q30	MeanQ	Frequency
atp1	246	82	ACC→ACU	Thr→Thr	C	CT CG CA	[1, 1596, 1, 10427]	12025	36.81	0.87
atp1	1029	343	ACC→ACU	Thr→Thr	C	CT CA CG	[18, 3597, 10, 4429]	8054	38.03	0.55
atp1	1484	495	CCA→CUA	Pro→Leu	C	CT CA	[1, 123, 0, 11678]	11802	37.52	0.99
atp4	35	12	CCA→CUA	Pro→Leu	C	CT CG	[0, 86, 2, 11672]	11760	36.63	0.99
atp4	38	13	UCU→UUU	Ser→Phe	C	CT CA	[1, 676, 0, 11363]	12040	36.61	0.94
atp4	68	23	UCA→UUA	Ser→Leu	C	CT	[0, 56, 0, 13810]	13866	36.54	1
atp4	97	33	CGU→UGU	Arg→Cys	C	CT CA	[1, 75, 0, 14112]	14188	36.75	0.99
atp4	194	65	UCG→UUG	Ser→Leu	C	CT CG	[0, 168, 1, 20115]	20284	36.71	0.99
atp4	206	69	CCC→CUC	Pro→Leu	C	CT CA CG	[5, 827, 4, 19323]	20159	36.87	0.96
atp4	227	76	CCU→CUU	Pro→Leu	C	CT	[0, 102, 0, 20028]	20130	36.9	0.99
atp4	229	77	CCG→UUG	Pro→Leu	C	CT	[0, 17973, 0, 2394]	20367	39.45	0.12
atp4	230	77	CCG→UUG	Pro→Leu	C	CT CA CG	[2, 180, 1, 20372]	20555	37.02	0.99
atp4	285	95	ACC→ACU	Thr→Thr	C	CT CG CA	[6, 10163, 9, 12308]	22486	38.27	0.55
atp4	374	125	UCA→UUA	Ser→Leu	C	CT CG	[0, 101, 3, 22368]	22472	37.2	1
atp4	386	129	CCA→CUA	Pro→Leu	C	CT CG	[0, 397, 1, 21705]	22103	37.36	0.98
atp4	395	132	ACU→AUU	Thr→Ile	C	CT CA CG	[11, 454, 8, 21523]	21996	37.18	0.98
atp6	37	13	CCC→UCC	Pro→Ser	C	CT	[0, 124, 0, 13172]	13296	36.26	0.99
atp6	270	90	CUC→CUU	Leu→Leu	C	CT CA	[1, 4955, 0, 13211]	18167	37.62	0.73
atp6	718	240	CAA→UAA	Gln→End	C	CT CA CG	[5, 484, 1, 6623]	7113	37.99	0.93
atp8	30	10	UUC→UUU	Phe→Phe	C	CT	[0, 5320, 0, 14996]	20316	37.57	0.74
atp8	47	16	UCA→UUA	Ser→Leu	C	CT CG	[0, 93, 3, 19602]	19698	36.83	1
atp8	58	20	CUC→UUC	Leu→Phe	C	CT CA CG	[2, 132, 1, 18467]	18602	36.98	0.99
atp8	76	26	CCC→UUC	Pro→Phe	C	CT CA CG	[2, 216, 1, 18020]	18239	37.02	0.99
atp8	77	26	CCC→UUC	Pro→Phe	C	CT CA	[2, 244, 0, 17875]	18121	37.03	0.99
atp8	435	145	GAC→GAU	Asp→Asp	C	CT	[0, 15253, 0, 1996]	17249	39.63	0.12
atp8	455	152	CCA→CUA	Pro→Leu	C	CT CA CG	[2, 416, 2, 14213]	14633	37.84	0.97
atp9	20	7	UCA→UUA	Ser→Leu	C	CT CA	[11, 50, 0, 52688]	52749	36.78	1
atp9	50	17	UCA→UUA	Ser→Leu	C	CT CA CG	[5, 101, 1, 68195]	68302	36.92	1
ccmB	16	6	CUU→UUU	Leu→Phe	C	CT	[0, 236, 0, 105]	341	38.53	0.31
ccmB	39	13	AUC→AUU	Ile→Ile	C	CT	[0, 283, 0, 117]	400	38.57	0.29
ccmB	43	15	CCC→UCC	Pro→Ser	C	CT	[0, 50, 0, 358]	408	36.88	0.88
ccmB	70	24	CCA→UUA	Pro→Leu	C	CT	[0, 281, 0, 191]	472	38.41	0.4
ccmB	71	24	CCA→UUA	Pro→Leu	C	CT	[0, 15, 0, 477]	492	36.79	0.97
ccmB	87	29	AUC→AUU	Ile→Ile	C	CT	[0, 388, 0, 122]	510	38.93	0.24
ccmB	128	43	UCA→UUA	Ser→Leu	C	CT	[0, 13, 0, 532]	545	36.74	0.98
ccmB	137	46	UCC→UUC	Ser→Phe	C	CT	[0, 42, 0, 510]	552	36.89	0.92
ccmB	148	50	CCG→UUG	Pro→Leu	C	CT	[0, 36, 0, 451]	487	36.81	0.93
ccmB	149	50	CCG→UUG	Pro→Leu	C	CT	[0, 53, 0, 436]	489	37.12	0.89
ccmB	154	52	CGG→UGG	Arg→Trp	C	CT	[0, 44, 0, 453]	497	36.91	0.91
ccmB	160	54	CCU→UCU	Pro→Ser	C	CT	[0, 46, 0, 454]	500	36.97	0.91
ccmB	164	55	CCG→CUG	Pro→Leu	C	CT	[0, 61, 0, 455]	516	37.18	0.88
ccmB	179	60	CCU→CUU	Pro→Leu	C	CT	[0, 41, 0, 457]	498	37.01	0.92
ccmB	181	61	CCC→UCU	Pro→Ser	C	CT	[0, 42, 0, 441]	483	36.96	0.91
ccmB	183	61	CCC→UCU	Pro→Ser	C	CT	[0, 400, 0, 81]	481	39.22	0.17
ccmB	193	65	CCU→UUU	Pro→Phe	C	CT	[0, 20, 0, 441]	461	36.83	0.96
ccmB	194	65	CCU→UUU	Pro→Phe	C	CT	[0, 19, 0, 450]	469	36.86	0.96
ccmB	286	96	CGG→UGG	Arg→Trp	C	CT	[0, 9, 0, 533]	542	36.76	0.98
ccmB	324	108	CCC→CCU	Pro→Pro	C	CT	[0, 447, 0, 131]	578	39.07	0.23
ccmB	338	113	CCG→CUG	Pro→Leu	C	CT CG	[0, 2, 1, 607]	610	36.81	1
ccmB	367	123	CGG→UGG	Arg→Trp	C	CT	[0, 48, 0, 711]	759	37.1	0.94
ccmB	380	127	CCA→CUA	Pro→Leu	C	CT CG	[0, 41, 2, 734]	777	37.27	0.95
ccmB	424	142	CGU→UGU	Arg→Cys	C	CT	[0, 16, 0, 760]	776	37.16	0.98
ccmB	467	156	UCG→UUG	Ser→Leu	C	CT	[0, 59, 0, 744]	803	37.19	0.93
ccmB	475	159	CCA→UUA	Pro→Leu	C	CT	[0, 23, 0, 735]	758	36.96	0.97
ccmB	476	159	CCA→UUA	Pro→Leu	C	CT	[0, 25, 0, 738]	763	37.11	0.97
ccmB	485	162	UCA→UUA	Ser→Leu	C	CT	[0, 59, 0, 737]	796	37.25	0.93
ccmB	494	165	UCA→UUA	Ser→Leu	C	CT	[0, 50, 0, 740]	790	37.29	0.94
ccmB	503	168	CCA→CUA	Pro→Leu	C	CT CG CA	[4, 24, 5, 641]	674	37.04	0.96
ccmB	512	171	UCU→UUU	Ser→Phe	C	CT	[0, 9, 0, 585]	594	36.91	0.98
ccmB	514	172	CGU→UGU	Arg→Cys	C	CT	[0, 13, 0, 585]	598	37.01	0.98
ccmB	551	184	UCA→UUA	Ser→Leu	C	CT	[0, 34, 0, 627]	661	37.11	0.95
ccmB	554	185	UCG→UUG	Ser→Leu	C	CT	[0, 48, 0, 636]	684	37.21	0.93
ccmB	566	189	UCC→UUC	Ser→Phe	C	CT	[0, 86, 0, 561]	647	37.39	0.87
ccmB	569	190	UCU→UUU	Ser→Phe	C	CT	[0, 6, 0, 646]	652	37.09	0.99
ccmB	572	191	CCG→CUG	Pro→Leu	C	CT	[0, 301, 0, 337]	638	38.4	0.53
ccmB	596	199	GCG→GUG	Ala→Val	C	CT	[0, 19, 0, 653]	672	36.98	0.97
ccmC	5	2	UCC→UUC	Ser→Phe	C	CT CA	[3, 121, 0, 4113]	4237	36.6	0.97
ccmC	45	15	ACC→ACU	Thr→Thr	C	CT CA CG	[1, 1996, 1, 1958]	3956	38.26	0.5
ccmC	76	26	CGG→UGG	Arg→Trp	C	CT	[0, 76, 0, 3626]	3702	37.01	0.98
ccmC	84	28	UUC→UUU	Phe→Phe	C	CT	[0, 1658, 0, 1806]	3464	38.28	0.52
ccmC	103	35	CAU→UAU	His→Tyr	C	CT	[0, 82, 0, 3296]	3378	37.12	0.98
ccmC	115	39	CGG→UGG	Arg→Trp	C	CT	[0, 118, 0, 3332]	3450	37.15	0.97
ccmC	133	45	CUU→UUU	Leu→Phe	C	CT	[0, 37, 0, 3863]	3900	37.01	0.99
ccmC	179	60	GCG→GUG	Ala→Val	C	CT CG CA	[3, 136, 7, 4322]	4468	37.13	0.97
ccmC	184	62	CGG→UGG	Arg→Trp	C	CT CG CA	[1, 105, 1, 4261]	4368	37.27	0.98
ccmC	252	84	CCC→CCU	Pro→Pro	C	CT CG CA	[1, 1824, 2, 2123]	3950	38.28	0.54
ccmC	270	90	UCC→UCU	Ser→Ser	C	CT CA CG	[1, 3191, 1, 670]	3863	39.28	0.17
ccmC	281	94	ACA→AUA	Thr→Ile	C	CT CA	[1, 48, 0, 3158]	3207	37.18	0.99
ccmC	331	111	CGG→UGG	Arg→Trp	C	CT CG	[0, 50, 1, 2219]	2270	36.85	0.98
ccmC	395	132	UCG→UUG	Ser→Leu	C	CT	[0, 39, 0, 4133]	4172	36.57	0.99
ccmC	400	134	CUG→UUG	Leu→Leu	C	CT	[0, 3857, 0, 629]	4486	39.32	0.14
ccmC	421	141	CGU→UGU	Arg→Cys	C	CT CG	[0, 86, 1, 5170]	5257	36	0.98
ccmC	436	146	CCU→UCU	Pro→Ser	C	CT	[0, 51, 0, 5777]	5828	36.58	0.99
ccmC	446	149	CCG→CUG	Pro→Leu	C	CT CG	[0, 43, 1, 5998]	6042	36.6	0.99
ccmC	451	151	CCU→UCU	Pro→Ser	C	CT CA	[2, 142, 0, 5963]	6107	36.6	0.98
ccmC	458	153	UCA→UUA	Ser→Leu	C	CT	[0, 67, 0, 6332]	6399	36.66	0.99
ccmC	463	155	CGU→UGU	Arg→Cys	C	CT	[0, 92, 0, 6607]	6699	36.77	0.99
ccmC	467	156	GCU→GUU	Ala→Val	C	CT CA CG	[2, 195, 1, 6517]	6715	36.23	0.97
ccmC	473	158	CCG→CUG	Pro→Leu	C	CT	[0, 192, 0, 7016]	7208	36.8	0.97
ccmC	477	159	AUC→AUU	Ile→Ile	C	CT CA	[2, 1017, 0, 6435]	7454	37.02	0.86
ccmC	497	166	UCU→UUU	Ser→Phe	C	CT	[0, 58, 0, 8152]	8210	36.67	0.99
ccmC	548	183	UCU→UUU	Ser→Phe	C	CT CA	[1, 240, 0, 6961]	7202	37.01	0.97
ccmC	568	190	CCU→UCU	Pro→Ser	C	CT	[0, 103, 0, 6873]	6976	37.09	0.99
ccmC	575	192	CCC→CUC	Pro→Leu	C	CT CG CA	[1, 261, 2, 6088]	6352	37.25	0.96
ccmC	606	202	UUC→UUU	Phe→Phe	C	CT CA	[2, 5672, 0, 1656]	7330	39.2	0.23
ccmC	608	203	CCC→CUC	Pro→Leu	C	CT CA CG	[8, 67, 6, 7349]	7430	37.42	0.99
ccmC	614	205	UCA→UUA	Ser→Leu	C	CT	[0, 39, 0, 7102]	7141	37.5	0.99
ccmC	619	207	CGU→UGU	Arg→Cys	C	CT CG CA	[5, 67, 5, 7145]	7222	37.56	0.99
ccmC	624	208	AUC→AUU	Ile→Ile	C	CT CA	[1, 75, 0, 6796]	6872	37.5	0.99
ccmC	650	217	CCU→CUU	Pro→Leu	C	CT CG CA	[1, 217, 2, 6315]	6535	37.69	0.97
ccmC	665	222	CCC→CUC	Pro→Leu	C	CT	[0, 73, 0, 7091]	7164	37.65	0.99
ccmC	673	225	CCU→UCU	Pro→Ser	C	CT CA	[1, 148, 0, 6711]	6860	37.72	0.98
ccmC	729	243	CCC→CCU	Pro→Pro	C	CT CG CA	[3, 3992, 7, 1425]	5427	39.28	0.26
ccmC	918	306	UAC→UAU	Tyr→Tyr	C	CT	[0, 52, 0, 6]	58	39.67	0.1
ccmFC	38	13	UCU→UUU	Ser→Phe	C	CT	[0, 13, 0, 1598]	1611	36.66	0.99
ccmFC	50	17	CCU→CUU	Pro→Leu	C	CT CA	[1, 33, 0, 1522]	1556	36.65	0.98
ccmFC	52	18	CGU→UGU	Arg→Cys	C	CT	[0, 55, 0, 1513]	1568	36.7	0.96
ccmFC	103	35	CCC→UCC	Pro→Ser	C	CT	[0, 27, 0, 1842]	1869	36.57	0.99
ccmFC	122	41	UCC→UUC	Ser→Phe	C	CT	[0, 363, 0, 1634]	1997	37.26	0.82
ccmFC	145	49	CUU→UUU	Leu→Phe	C	CT CA	[1, 36, 0, 1809]	1846	36.97	0.98
ccmFC	151	51	CCU→UCU	Pro→Ser	C	CT	[0, 33, 0, 1726]	1759	36.98	0.98
ccmFC	160	54	CCU→UCU	Pro→Ser	C	CT CA	[1, 84, 0, 1766]	1851	37.14	0.95
ccmFC	305	102	UCA→UUA	Ser→Leu	C	CT	[0, 917, 0, 1353]	2270	37.96	0.6
ccmFC	310	104	CGU→UGU	Arg→Cys	C	CT	[0, 81, 0, 2275]	2356	37.07	0.97
ccmFC	321	107	CCC→CCU	Pro→Pro	C	CT	[0, 390, 0, 2006]	2396	37.39	0.84
ccmFC	334	112	CUU→UUU	Leu→Phe	C	CT	[0, 2107, 0, 268]	2375	39.42	0.11
ccmFC	406	136	CGU→UGU	Arg→Cys	C	CT	[0, 32, 0, 2528]	2560	37.33	0.99
ccmFC	481	161	CGG→UGG	Arg→Trp	C	CT	[0, 1874, 0, 633]	2507	39.02	0.25
ccmFC	867	289	CUC→CUU	Leu→Leu	C	CT	[0, 3434, 0, 443]	3877	39.35	0.11
ccmFC	890	297	UCU→UUU	Ser→Phe	C	CT	[0, 38, 0, 3490]	3528	36.92	0.99
ccmFC	1089	363	UUC→UUU	Phe→Phe	C	CT CA	[1, 1084, 0, 3657]	4742	37.75	0.77
ccmFC	1151	384	CCA→CUA	Pro→Leu	C	CT	[0, 30, 0, 2925]	2955	37.3	0.99
ccmFC	1172	391	UCG→UUG	Ser→Leu	C	CT CA	[1, 50, 0, 3164]	3215	37.5	0.98
ccmFC	1246	416	CGG→UGG	Arg→Trp	C	CT	[0, 71, 0, 3098]	3169	37.77	0.98
ccmFC	1271	424	UCG→UUG	Ser→Leu	C	CT CA	[1, 110, 0, 2498]	2609	37.79	0.96
ccmFC	1280	427	UCG→UUG	Ser→Leu	C	CT CA	[3, 43, 0, 2405]	2451	37.66	0.98
ccmFC	1327	443	CGA→UGA	Arg→End	C	CT	[0, 42, 0, 1556]	1598	37.91	0.97
ccmFN	41	14	CCG→CUG	Pro→Leu	C	CT	[0, 20, 0, 299]	319	36.58	0.94
ccmFN	101	34	CCU→CUU	Pro→Leu	C	CT	[0, 18, 0, 452]	470	36.65	0.96
ccmFN	140	47	UCG→UUG	Ser→Leu	C	CT	[0, 27, 0, 416]	443	36.86	0.94
ccmFN	145	49	CGU→UGU	Arg→Cys	C	CT	[0, 20, 0, 400]	420	37.04	0.95
ccmFN	154	52	CCU→UCU	Pro→Ser	C	CT	[0, 32, 0, 385]	417	37.1	0.92
ccmFN	174	58	UAC→UAU	Tyr→Tyr	C	CT	[0, 286, 0, 159]	445	38.7	0.36
ccmFN	251	84	UCA→UUA	Ser→Leu	C	CT	[0, 19, 0, 574]	593	36.84	0.97
ccmFN	259	87	CGG→UGG	Arg→Trp	C	CT	[0, 20, 0, 581]	601	36.47	0.97
ccmFN	266	89	CCA→CUA	Pro→Leu	C	CT	[0, 23, 0, 580]	603	36.84	0.96
ccmFN	268	90	CGU→UGU	Arg→Cys	C	CT	[0, 24, 0, 566]	590	36.67	0.96
ccmFN	282	94	UUC→UUU	Phe→Phe	C	CT	[0, 265, 0, 356]	621	37.83	0.57
ccmFN	286	96	CUU→UUU	Leu→Phe	C	CT	[0, 43, 0, 584]	627	36.83	0.93
ccmFN	366	122	GUC→GUU	Val→Val	C	CT	[0, 56, 0, 864]	920	36.89	0.94
ccmFN	368	123	UCG→UUG	Ser→Leu	C	CT	[0, 23, 0, 907]	930	36.93	0.98
ccmFN	375	125	UUC→UUU	Phe→Phe	C	CT	[0, 262, 0, 667]	929	37.7	0.72
ccmFN	516	172	GCC→GCU	Ala→Ala	C	CT CA	[1, 459, 0, 316]	776	38.6	0.41
ccmFN	713	238	CCU→CUU	Pro→Leu	C	CT	[0, 24, 0, 812]	836	37.03	0.97
ccmFN	722	241	UCA→UUA	Ser→Leu	C	CT	[0, 36, 0, 806]	842	36.91	0.96
ccmFN	732	244	UCC→UCU	Ser→Ser	C	CT	[0, 535, 0, 353]	888	38.65	0.4
ccmFN	760	254	CGU→UGU	Arg→Cys	C	CT	[0, 25, 0, 925]	950	37.08	0.97
ccmFN	782	261	UCA→UUA	Ser→Leu	C	CT	[0, 29, 0, 842]	871	37	0.97
ccmFN	794	265	CCA→CUA	Pro→Leu	C	CT	[0, 14, 0, 837]	851	36.95	0.98
ccmFN	809	270	UCA→UUA	Ser→Leu	C	CT	[0, 22, 0, 895]	917	36.93	0.98
ccmFN	958	320	CGC→UGC	Arg→Cys	C	CT	[0, 7, 0, 927]	934	37.04	0.99
ccmFN	1276	426	CGG→UGG	Arg→Trp	C	CT	[0, 23, 0, 787]	810	36.47	0.97
ccmFN	1304	435	CCA→CUA	Pro→Leu	C	CT CG	[0, 38, 3, 693]	734	36.54	0.95
ccmFN	1321	441	CAU→UAU	His→Tyr	C	CT CA	[1, 131, 0, 719]	851	36.65	0.85
ccmFN	1336	446	CGG→UGG	Arg→Trp	C	CT CA	[2, 131, 0, 754]	887	36.91	0.85
ccmFN	1354	452	CGG→UGG	Arg→Trp	C	CT	[0, 27, 0, 965]	992	36.13	0.97
ccmFN	1405	469	CGU→UGU	Arg→Cys	C	CT	[0, 25, 0, 1522]	1547	36.71	0.98
ccmFN	1429	477	CUU→UUU	Leu→Phe	C	CT CA	[2, 209, 0, 1335]	1546	37.07	0.86
ccmFN	1448	483	UCG→UUG	Ser→Leu	C	CT	[0, 64, 0, 1519]	1583	36.93	0.96
ccmFN	1453	485	CUG→UUG	Leu→Leu	C	CT	[0, 1436, 0, 154]	1590	39.47	0.1
ccmFN	1468	490	CUU→UUU	Leu→Phe	C	CT	[0, 36, 0, 1641]	1677	36.92	0.98
ccmFN	1472	491	CCA→CUA	Pro→Leu	C	CT	[0, 21, 0, 1669]	1690	37.05	0.99
ccmFN	1484	495	UCA→UUA	Ser→Leu	C	CT	[0, 48, 0, 1623]	1671	36.89	0.97
cob	114	38	UUC→UUU	Phe→Phe	C	CT	[0, 2205, 0, 348]	2553	39	0.14
cob	180	60	UAC→UAU	Tyr→Tyr	C	CT CG	[0, 2337, 1, 367]	2705	39.32	0.14
cob	286	96	CUC→UUC	Leu→Phe	C	CT	[0, 27, 0, 3492]	3519	36.95	0.99
cob	298	100	CAC→UAC	His→Tyr	C	CT	[0, 134, 0, 3452]	3586	37.05	0.96
cob	325	109	CAU→UAU	His→Tyr	C	CT	[0, 19, 0, 3538]	3557	36.92	0.99
cob	358	120	CGG→UGG	Arg→Trp	C	CT	[0, 50, 0, 3810]	3860	36.98	0.99
cob	407	136	ACA→AUA	Thr→Ile	C	CT	[0, 17, 0, 3983]	4000	36.7	1
cob	419	140	CCA→CUA	Pro→Leu	C	CT CA CG	[5, 30, 2, 3954]	3991	36.75	0.99
cob	568	190	CAU→UAU	His→Tyr	C	CT	[0, 9, 0, 4222]	4231	36.82	1
cob	808	270	CCC→UCC	Pro→Ser	C	CT CA CG	[4, 38, 1, 5342]	5385	36.63	0.99
cob	853	285	CAU→UAU	His→Tyr	C	CT CA	[2, 24, 0, 5669]	5695	36.86	1
cob	908	303	CCA→CUA	Pro→Leu	C	CT CA CG	[6, 36, 5, 6465]	6512	36.61	0.99
cob	982	328	CAC→UAC	His→Tyr	C	CT	[0, 54, 0, 7016]	7070	36.86	0.99
cob	1015	339	CGC→UGC	Arg→Cys	C	CT CG	[0, 34, 1, 7395]	7430	37.05	1
cob	1081	361	CCU→UCU	Pro→Ser	C	CT CA	[1, 40, 0, 7301]	7342	37.38	0.99
cob	1084	362	CCU→UCU	Pro→Ser	C	CT	[0, 46, 0, 10187]	10233	37.51	1
cob	1098	366	UUC→UUU	Phe→Phe	C	CT	[0, 3042, 0, 7968]	11010	38.12	0.72
cob	1124	375	CCG→CUG	Pro→Leu	C	CT CA CG	[6, 60, 2, 9617]	9685	37.65	0.99
cox1	11	4	CCG→CUG	Pro→Leu	C	CT	[0, 43, 0, 3084]	3127	36.48	0.99
cox1	15	5	GUC→GUU	Val→Val	C	CT CA	[1, 766, 0, 2360]	3127	37.16	0.75
cox1	242	81	UCU→UUU	Ser→Phe	C	CT CG	[0, 91, 3, 8963]	9057	36.28	0.99
cox1	254	85	UCU→UUU	Ser→Phe	C	CT	[0, 149, 0, 9301]	9450	36.23	0.98
cox1	443	148	UCA→UUA	Ser→Leu	C	CT CA	[1, 80, 0, 9188]	9269	37	0.99
cox1	452	151	UCU→UUU	Ser→Phe	C	CT CA CG	[11, 68, 2, 9097]	9178	36.99	0.99
cox1	515	172	UCC→UUC	Ser→Phe	C	CT CG CA	[1, 158, 1, 10856]	11016	37.19	0.99
cox1	551	184	UCA→UUA	Ser→Leu	C	CT	[0, 51, 0, 10604]	10655	37.15	1
cox1	575	192	CCA→CUA	Pro→Leu	C	CT	[0, 69, 0, 11260]	11329	37.27	0.99
cox1	590	197	CCA→CUA	Pro→Leu	C	CT CG	[0, 88, 1, 11090]	11179	37.27	0.99
cox1	668	223	UCU→UUU	Ser→Phe	C	CT	[0, 66, 0, 10942]	11008	36.75	0.99
cox1	715	239	CGG→UGG	Arg→Trp	C	CT CG	[0, 51, 1, 11064]	11116	36.74	1
cox1	746	249	CCC→CUC	Pro→Leu	C	CT	[0, 51, 0, 11768]	11819	36.7	1
cox1	761	254	UCC→UUC	Ser→Phe	C	CT CA	[2, 67, 0, 11440]	11509	36.48	0.99
cox1	780	260	AUC→AUU	Ile→Ile	C	CT	[0, 10385, 0, 2243]	12628	39.13	0.18
cox1	1079	360	CCG→CUG	Pro→Leu	C	CT CA	[2, 45, 0, 13784]	13831	36.18	1
cox1	1186	396	CAC→UAC	His→Tyr	C	CT	[0, 41, 0, 19133]	19174	36.81	1
cox1	1279	427	CUC→UUC	Leu→Phe	C	CT CA CG	[5, 52, 2, 19926]	19985	37.02	1
cox1	1402	468	CGU→UGU	Arg→Cys	C	CT CA CG	[6, 55, 2, 15300]	15363	37.55	1
cox1	1405	469	CGU→UGU	Arg→Cys	C	CT	[0, 57, 0, 15307]	15364	37.49	1
cox1	1433	478	UCA→UUA	Ser→Leu	C	CT CA	[1, 28, 0, 14776]	14805	37.56	1
cox2	161	54	UCA→UUA	Ser→Leu	C	CT CA	[2, 818, 0, 24594]	25414	36.91	0.97
cox2	163	55	CGG→UGG	Arg→Trp	C	CT	[0, 696, 0, 24673]	25369	36.67	0.97
cox2	253	85	CGG→UGG	Arg→Trp	C	CT CA CG	[9, 803, 5, 29981]	30798	36.94	0.97
cox2	278	93	CCG→CUG	Pro→Leu	C	CT CA CG	[8, 1175, 6, 29746]	30935	37.09	0.96
cox2	379	127	CGG→UGG	Arg→Trp	C	CT CG CA	[1, 740, 4, 34715]	35460	36.97	0.98
cox2	443	148	ACG→AUG	Thr→Met	C	CT CA	[2, 485, 0, 37144]	37631	36.91	0.99
cox2	476	159	UCA→UUA	Ser→Leu	C	CT	[0, 515, 0, 36845]	37360	36.89	0.99
cox2	544	182	CCU→UCU	Pro→Ser	C	CT CA	[3, 401, 0, 32636]	33040	36.84	0.99
cox2	557	186	CCU→CUU	Pro→Leu	C	CT CA CG	[4, 264, 3, 33901]	34172	37.05	0.99
cox2	632	211	UCG→UUG	Ser→Leu	C	CT CG	[0, 338, 3, 34421]	34762	37.4	0.99
cox2	698	233	ACG→AUG	Thr→Met	C	CT CA CG	[4, 294, 4, 32120]	32422	37.43	0.99
cox2	721	241	CCU→UCU	Pro→Ser	C	CT CG CA	[1, 309, 2, 29107]	29419	37.46	0.99
cox2	742	248	CGG→UGG	Arg→Trp	C	CT CG	[0, 588, 1, 27410]	27999	37.56	0.98
cox3	245	82	CCU→CUU	Pro→Leu	C	CT CA	[1, 31, 0, 6276]	6308	36.44	1
cox3	257	86	UCU→UUU	Ser→Phe	C	CT	[0, 41, 0, 6303]	6344	36.65	0.99
cox3	263	88	CCG→CUG	Pro→Leu	C	CT	[0, 51, 0, 6483]	6534	36.86	0.99
cox3	289	97	CUU→UUU	Leu→Phe	C	CT CA	[1, 42, 0, 6556]	6599	36.91	0.99
cox3	304	102	CGG→UGG	Arg→Trp	C	CT CG	[0, 79, 19, 6334]	6432	37.08	0.99
cox3	311	104	UCU→UUU	Ser→Phe	C	CT CA CG	[3, 53, 1, 6026]	6083	36.77	0.99
cox3	314	105	UCU→UUU	Ser→Phe	C	CT	[0, 53, 0, 6138]	6191	36.89	0.99
cox3	388	130	CGG→UGG	Arg→Trp	C	CT	[0, 42, 0, 6289]	6331	36.88	0.99
cox3	413	138	CCU→CUU	Pro→Leu	C	CT CA CG	[27, 33, 7, 6757]	6824	37.07	1
cox3	512	171	UCA→UUA	Ser→Leu	C	CT CA	[1, 93, 0, 8498]	8592	37.03	0.99
cox3	754	252	CGG→UGG	Arg→Trp	C	CT CA	[3, 14, 0, 3424]	3441	37.81	1
cox3	764	255	CCA→CUA	Pro→Leu	C	CT CA	[1, 14, 0, 3196]	3211	37.9	1
matR	32	11	UCC→UUC	Ser→Phe	C	CT	[0, 79, 0, 1844]	1923	36.6	0.96
matR	96	32	GCC→GCU	Ala→Ala	C	CT	[0, 1511, 0, 297]	1808	39.24	0.16
matR	147	49	UUC→UUU	Phe→Phe	C	CT	[0, 1413, 0, 516]	1929	39.05	0.27
matR	193	65	CCA→UCA	Pro→Ser	C	CT	[0, 161, 0, 1962]	2123	37.45	0.92
matR	236	79	UCC→UUU	Ser→Phe	C	CT	[0, 57, 0, 1978]	2035	37.48	0.97
matR	237	79	UCC→UUU	Ser→Phe	C	CT	[0, 1789, 0, 238]	2027	39.52	0.12
matR	326	109	CCA→CUA	Pro→Leu	C	CT CA CG	[1, 68, 1, 503]	573	37.46	0.88
matR	404	135	UCG→UUG	Ser→Leu	C	CT	[0, 48, 0, 332]	380	36.98	0.87
matR	1061	354	CCC→CUC	Pro→Leu	C	CT	[0, 24, 0, 366]	390	36.96	0.94
matR	1542	514	CCC→CCU	Pro→Pro	C	CT CA	[1, 573, 0, 241]	815	38.78	0.3
matR	1676	559	UCU→UUU	Ser→Phe	C	CT	[0, 48, 0, 986]	1034	36.81	0.95
matR	1697	566	CCU→CUU	Pro→Leu	C	CT	[0, 95, 0, 1042]	1137	37.3	0.92
matR	1717	573	CGC→UGC	Arg→Cys	C	CT	[0, 150, 0, 937]	1087	37.37	0.86
matR	1731	577	UAC→UAU	Tyr→Tyr	C	CT	[0, 131, 0, 1000]	1131	37.19	0.88
matR	1753	585	CAC→UAC	His→Tyr	C	CT	[0, 55, 0, 1113]	1168	37.15	0.95
matR	1802	601	UCC→UUC	Ser→Phe	C	CT CA	[1, 703, 0, 406]	1110	38.76	0.37
matR	1823	608	CCC→CUC	Pro→Leu	C	CT CA	[3, 69, 0, 948]	1020	37.15	0.93
matR	1839	613	GAC→GAU	Asp→Asp	C	CT	[0, 321, 0, 528]	849	37.99	0.62
matR	1841	614	UCA→UUA	Ser→Leu	C	CT	[0, 52, 0, 813]	865	37.26	0.94
mttB	13	5	CAU→UAU	His→Tyr	C	CT	[0, 444, 0, 986]	1430	37.62	0.69
mttB	22	8	CCG→UUG	Pro→Leu	C	CT	[0, 565, 0, 807]	1372	37.69	0.59
mttB	23	8	CCG→UUG	Pro→Leu	C	CT	[0, 216, 0, 1173]	1389	37.08	0.84
mttB	61	21	CGG→UGG	Arg→Trp	C	CT	[0, 138, 0, 1531]	1669	36.98	0.92
mttB	97	33	CGU→UGU	Arg→Cys	C	CT CA	[1, 45, 0, 2117]	2163	36.52	0.98
mttB	108	36	UUC→UUU	Phe→Phe	C	CT	[0, 1774, 0, 417]	2191	39.11	0.19
mttB	109	37	CCG→UCG	Pro→Ser	C	CT CA	[1, 191, 0, 1994]	2186	37.01	0.91
mttB	125	42	UCU→UUU	Ser→Phe	C	CT	[0, 213, 0, 2100]	2313	36.98	0.91
mttB	128	43	CCA→CUA	Pro→Leu	C	CT CA	[2, 138, 0, 2174]	2314	37.07	0.94
mttB	185	62	UCA→UUA	Ser→Leu	C	CT	[0, 35, 0, 2134]	2169	36.71	0.98
mttB	197	66	UCC→UUC	Ser→Phe	C	CT	[0, 45, 0, 1960]	2005	36.56	0.98
mttB	199	67	CCG→UCG	Pro→Ser	C	CT CG	[0, 81, 1, 1957]	2039	36.78	0.96
mttB	249	83	CCC→CCU	Pro→Pro	C	CT	[0, 144, 0, 1839]	1983	36.99	0.93
mttB	259	87	CAU→UAU	His→Tyr	C	CT CG	[0, 59, 1, 1965]	2025	36.84	0.97
mttB	282	94	AUC→AUU	Ile→Ile	C	CT	[0, 2098, 0, 268]	2366	39.14	0.11
mttB	324	108	UUC→UUU	Phe→Phe	C	CT CA	[1, 1922, 0, 616]	2539	38.8	0.24
mttB	325	109	CUC→UUC	Leu→Phe	C	CT	[0, 422, 0, 2191]	2613	37.29	0.84
mttB	341	114	UCU→UUU	Ser→Phe	C	CT	[0, 1421, 0, 1165]	2586	38.3	0.45
mttB	343	115	CGC→UGC	Arg→Cys	C	CT	[0, 43, 0, 2567]	2610	36.94	0.98
mttB	348	116	UUC→UUU	Phe→Phe	C	CT	[0, 1836, 0, 667]	2503	38.79	0.27
mttB	350	117	UCC→UUU	Ser→Phe	C	CT	[0, 822, 0, 1707]	2529	37.75	0.67
mttB	351	117	UCC→UUU	Ser→Phe	C	CT CG	[0, 2075, 1, 404]	2480	39.06	0.16
mttB	370	124	CUU→UUU	Leu→Phe	C	CT	[0, 205, 0, 2151]	2356	37.13	0.91
mttB	373	125	CCC→UCC	Pro→Ser	C	CT	[0, 62, 0, 2323]	2385	37	0.97
mttB	376	126	CGG→UGG	Arg→Trp	C	CT	[0, 190, 0, 2192]	2382	37.19	0.92
mttB	434	145	UCG→UUG	Ser→Leu	C	CT	[0, 112, 0, 2346]	2458	36.96	0.95
mttB	438	146	CUC→CUU	Leu→Leu	C	CT	[0, 629, 0, 1849]	2478	37.54	0.75
mttB	469	157	CAU→UAU	His→Tyr	C	CT	[0, 76, 0, 2529]	2605	36.87	0.97
mttB	494	165	UCG→UUG	Ser→Leu	C	CT	[0, 81, 0, 2939]	3020	37.02	0.97
mttB	502	168	CCA→UCA	Pro→Ser	C	CT CA	[1, 148, 0, 2983]	3132	37.04	0.95
mttB	545	182	CCA→CUA	Pro→Leu	C	CT	[0, 138, 0, 3302]	3440	37.12	0.96
mttB	551	184	CCA→CUA	Pro→Leu	C	CT	[0, 110, 0, 3334]	3444	37.09	0.97
mttB	576	192	UUC→UUU	Phe→Phe	C	CT	[0, 2317, 0, 1209]	3526	38.85	0.34
mttB	607	203	CCG→UCG	Pro→Ser	C	CT	[0, 76, 0, 3314]	3390	37.16	0.98
mttB	613	205	CUC→UUC	Leu→Phe	C	CT	[0, 935, 0, 2568]	3503	37.87	0.73
mttB	657	219	AUC→AUU	Ile→Ile	C	CT	[0, 63, 0, 3076]	3139	37.34	0.98
mttB	664	222	CGU→UGU	Arg→Cys	C	CT CA CG	[8, 81, 8, 2846]	2943	37.4	0.97
mttB	669	223	UUC→UUU	Phe→Phe	C	CT CA	[2, 244, 0, 2679]	2925	37.5	0.92
mttB	680	227	UCG→UUG	Ser→Leu	C	CT	[0, 113, 0, 4216]	4329	37.69	0.97
mttB	710	237	UCG→UUG	Ser→Leu	C	CT	[0, 43, 0, 3602]	3645	37.69	0.99
nad1	2	1	ACG→AUG	Thr→Met	C	CT CA	[1, 1977, 0, 10869]	12847	36.2	0.85
nad1	215	72	UCC→UUC	Ser→Phe	C	CT CA	[4, 989, 0, 14400]	15393	37.28	0.94
nad1	265	89	CGG→UGG	Arg→Trp	C	CT CA CG	[4, 1069, 2, 13568]	14643	37.33	0.93
nad1	308	103	UCG→UUG	Ser→Leu	C	CT CA CG	[1, 594, 1, 14718]	15314	37.4	0.96
nad1	368	123	ACA→AUA	Thr→Ile	C	CT CA	[1, 184, 0, 10798]	10983	36.98	0.98
nad1	490	164	CCC→UCU	Pro→Ser	C	CT CG CA	[1, 38, 4, 7008]	7051	36.77	0.99
nad1	492	164	CCC→UCU	Pro→Ser	C	CT	[0, 1493, 0, 5405]	6898	37.43	0.78
nad1	493	165	CGU→UGU	Arg→Cys	C	CT CG	[0, 70, 2, 7042]	7114	37.03	0.99
nad1	500	167	UCG→UUG	Ser→Leu	C	CT	[0, 154, 0, 7736]	7890	37.08	0.98
nad1	536	179	UCC→UUU	Ser→Phe	C	CT CA CG	[2, 143, 1, 8093]	8239	36.6	0.98
nad1	537	179	UCC→UUU	Ser→Phe	C	CT	[0, 6839, 0, 1484]	8323	39.21	0.18
nad1	573	191	UUC→UUU	Phe→Phe	C	CT	[0, 3188, 0, 5501]	8689	37.96	0.63
nad1	580	194	CGU→UGU	Arg→Cys	C	CT	[0, 83, 0, 8647]	8730	36.97	0.99
nad1	635	212	UCA→UUA	Ser→Leu	C	CT	[0, 29, 0, 9840]	9869	36.74	1
nad1	674	225	UCU→UUU	Ser→Phe	C	CT CG CA	[1, 90, 1, 9637]	9729	36.54	0.99
nad1	725	242	CCA→CUA	Pro→Leu	C	CT CA	[6, 78, 0, 11271]	11355	37.03	0.99
nad1	734	245	UCG→UUG	Ser→Leu	C	CT CG CA	[2, 45, 3, 11363]	11413	37.1	1
nad1	740	247	UCU→UUU	Ser→Phe	C	CT CG	[0, 61, 1, 10831]	10893	37.12	0.99
nad1	743	248	CCA→CUA	Pro→Leu	C	CT	[0, 60, 0, 10994]	11054	37.25	0.99
nad1	755	252	CCG→CUG	Pro→Leu	C	CT CA CG	[6, 137, 3, 11314]	11460	37.05	0.99
nad1	823	275	CUU→UUU	Leu→Phe	C	CT CA	[1, 271, 0, 8491]	8763	37.36	0.97
nad1	835	279	CUA→UUA	Leu→Leu	C	CT CA	[6, 7899, 0, 858]	8763	39.52	0.1
nad1	898	300	CGG→UGG	Arg→Trp	C	CT CA CG	[5, 43, 1, 8219]	8268	37.36	0.99
nad1	928	310	CGG→UGG	Arg→Trp	C	CT CG CA	[3, 52, 4, 8785]	8844	37.65	0.99
nad1	953	318	UCA→UUA	Ser→Leu	C	CT	[0, 37, 0, 7536]	7573	37.75	1
nad2	26	9	UCC→UUC	Ser→Phe	C	CT	[0, 50, 0, 1910]	1960	36.32	0.97
nad2	66	22	CUC→CUU	Leu→Leu	C	CT	[0, 1596, 0, 559]	2155	38.86	0.26
nad2	214	72	CGG→UGG	Arg→Trp	C	CT CA	[1, 28, 0, 2901]	2930	37.01	0.99
nad2	223	75	CUU→UUU	Leu→Phe	C	CT	[0, 33, 0, 2997]	3030	36.8	0.99
nad2	252	84	UUC→UUU	Phe→Phe	C	CT	[0, 1050, 0, 1996]	3046	37.85	0.66
nad2	303	101	UUC→UUU	Phe→Phe	C	CT	[0, 1688, 0, 916]	2604	38.67	0.35
nad2	308	103	UCU→UUU	Ser→Phe	C	CT	[0, 37, 0, 2625]	2662	36.83	0.99
nad2	311	104	UCC→UUC	Ser→Phe	C	CT CA CG	[1, 32, 1, 2661]	2695	36.87	0.99
nad2	335	112	UCU→UUU	Ser→Phe	C	CT	[0, 57, 0, 2881]	2938	36.76	0.98
nad2	356	119	CCA→CUA	Pro→Leu	C	CT	[0, 38, 0, 3126]	3164	37.14	0.99
nad2	361	121	CCU→UCU	Pro→Ser	C	CT	[0, 21, 0, 3087]	3108	37.09	0.99
nad2	367	123	CGC→UGC	Arg→Cys	C	CT CG	[0, 48, 1, 3065]	3114	37.13	0.98
nad2	394	132	CAU→UAU	His→Tyr	C	CT CA	[1, 42, 0, 2642]	2685	37.09	0.98
nad2	401	134	UCA→UUA	Ser→Leu	C	CT CA	[1, 27, 0, 2697]	2725	37.12	0.99
nad2	428	143	CCU→CUU	Pro→Leu	C	CT CG CA	[1, 34, 3, 2585]	2623	36.91	0.99
nad2	497	166	UCG→UUG	Ser→Leu	C	CT CG CA	[1, 24, 4, 2477]	2506	36.85	0.99
nad2	523	175	CCC→UCC	Pro→Ser	C	CT	[0, 23, 0, 2586]	2609	36.73	0.99
nad2	609	203	ACC→ACU	Thr→Thr	C	CT CA CG	[1, 114, 1, 3601]	3717	36.68	0.97
nad2	662	221	UCU→UUU	Ser→Phe	C	CT CG	[0, 60, 1, 3948]	4009	36.84	0.99
nad2	677	226	UCC→UUC	Ser→Phe	C	CT	[0, 53, 0, 4071]	4124	36.71	0.99
nad2	800	267	UCA→UUA	Ser→Leu	C	CT	[0, 26, 0, 5262]	5288	36.91	1
nad2	809	270	UCU→UUU	Ser→Phe	C	CT	[0, 32, 0, 4961]	4993	36.86	0.99
nad2	920	307	CCU→CUU	Pro→Leu	C	CT CA	[1, 45, 0, 4944]	4990	36.7	0.99
nad2	928	310	CAU→UAU	His→Tyr	C	CT CA CG	[3, 35, 1, 5110]	5149	36.91	0.99
nad2	958	320	CGU→UGU	Arg→Cys	C	CT	[0, 23, 0, 5865]	5888	37	1
nad2	962	321	ACU→AUU	Thr→Ile	C	CT CA	[4, 60, 0, 5809]	5873	36.68	0.99
nad2	1127	376	UCG→UUG	Ser→Leu	C	CT	[0, 59, 0, 6377]	6436	36.67	0.99
nad2	1246	416	CCA→UCA	Pro→Ser	C	CT	[0, 81, 0, 6261]	6342	36.97	0.99
nad2	1298	433	GCG→GUG	Ala→Val	C	CT	[0, 29, 0, 8354]	8383	37.02	1
nad2	1400	467	UCA→UUA	Ser→Leu	C	CT CA	[1, 77, 0, 9529]	9607	37.68	0.99
nad2	1403	468	UCC→UUC	Ser→Phe	C	CT CG	[0, 49, 1, 9444]	9494	37.65	0.99
nad2	1408	470	CCA→UUA	Pro→Leu	C	CT	[0, 107, 0, 9195]	9302	37.71	0.99
nad2	1409	470	CCA→UUA	Pro→Leu	C	CT	[0, 57, 0, 9259]	9316	37.71	0.99
nad2	1416	472	CCC→CCU	Pro→Pro	C	CT CA	[4, 264, 0, 8960]	9228	37.61	0.97
nad2	1457	486	UCA→UUA	Ser→Leu	C	CT CA CG	[2, 35, 2, 5104]	5143	37.66	0.99
nad3	5	2	UCA→UUA	Ser→Leu	C	CT CA	[1, 1633, 0, 17449]	19083	36.31	0.91
nad3	61	21	CCA→UUA	Pro→Leu	C	CT CG CA	[1, 490, 1, 17838]	18330	36.59	0.97
nad3	62	21	CCA→UUA	Pro→Leu	C	CT CA	[1, 1802, 0, 16452]	18255	36.72	0.9
nad3	80	27	CCC→CUC	Pro→Leu	C	CT	[0, 7361, 0, 10917]	18278	37.9	0.6
nad3	147	49	UUC→UUU	Phe→Phe	C	CT CG CA	[2, 18273, 2, 2953]	21230	39.34	0.14
nad3	168	56	UUC→UUU	Phe→Phe	C	CT	[0, 14636, 0, 5191]	19827	39.02	0.26
nad3	208	70	CCU→UUU	Pro→Phe	C	CT CA CG	[2, 730, 1, 18911]	19644	37.38	0.96
nad3	209	70	CCU→UUU	Pro→Phe	C	CT	[0, 651, 0, 18917]	19568	37.36	0.97
nad3	215	72	CCG→CUG	Pro→Leu	C	CT CA CG	[3, 984, 2, 18923]	19912	37.44	0.95
nad3	230	77	UCC→UUC	Ser→Phe	C	CT CG	[0, 2231, 1, 18830]	21062	37.56	0.89
nad3	247	83	CCU→UCU	Pro→Ser	C	CT CG CA	[4, 2863, 4, 16627]	19498	37.46	0.85
nad3	251	84	CCC→CUC	Pro→Leu	C	CT CA	[21, 2543, 0, 16537]	19101	37.47	0.87
nad3	266	89	CCG→CUG	Pro→Leu	C	CT	[0, 1857, 0, 19565]	21422	37.73	0.91
nad3	275	92	UCU→UUU	Ser→Phe	C	CT CG CA	[2, 1305, 2, 19402]	20711	37.58	0.94
nad3	317	106	UCU→UUU	Ser→Phe	C	CT CA CG	[3, 893, 1, 18511]	19408	37.63	0.95
nad3	344	115	UCG→UUG	Ser→Leu	C	CT CG	[0, 1162, 1, 15904]	17067	37.85	0.93
nad3	349	117	CGG→UGG	Arg→Trp	C	CT CA CG	[5, 1663, 4, 15279]	16951	37.9	0.9
nad4	29	10	UCU→UUU	Ser→Phe	C	CT CA	[1, 163, 0, 2514]	2678	36.93	0.94
nad4	44	15	CCU→CUU	Pro→Leu	C	CT CG	[0, 146, 1, 3146]	3293	37.07	0.96
nad4	77	26	CCU→CUU	Pro→Leu	C	CT	[0, 169, 0, 2969]	3138	36.98	0.95
nad4	107	36	CCG→CUG	Pro→Leu	C	CT CG	[0, 125, 1, 2966]	3092	36.98	0.96
nad4	156	52	UCC→UCU	Ser→Ser	C	CT	[0, 2734, 0, 914]	3648	38.93	0.25
nad4	158	53	CCU→CUU	Pro→Leu	C	CT CA CG	[2, 117, 2, 3594]	3715	37.17	0.97
nad4	164	55	CCU→CUU	Pro→Leu	C	CT	[0, 236, 0, 3352]	3588	37.25	0.93
nad4	166	56	CGG→UGG	Arg→Trp	C	CT	[0, 182, 0, 3446]	3628	37.25	0.95
nad4	197	66	UCU→UUU	Ser→Phe	C	CT	[0, 136, 0, 3228]	3364	36.95	0.96
nad4	362	121	ACA→AUA	Thr→Ile	C	CT	[0, 111, 0, 3781]	3892	36.78	0.97
nad4	368	123	UCU→UUU	Ser→Phe	C	CT CA CG	[3, 59, 2, 3682]	3746	36.83	0.98
nad4	376	126	CGU→UGU	Arg→Cys	C	CT	[0, 55, 0, 3690]	3745	37.07	0.99
nad4	403	135	CGC→UGC	Arg→Cys	C	CT CA	[2, 50, 0, 3273]	3325	36.89	0.98
nad4	416	139	CCU→CUU	Pro→Leu	C	CT CA CG	[1, 63, 1, 3065]	3130	36.84	0.98
nad4	433	145	CUU→UUU	Leu→Phe	C	CT	[0, 79, 0, 2746]	2825	36.88	0.97
nad4	436	146	CCC→UUC	Pro→Phe	C	CT	[0, 75, 0, 2700]	2775	36.92	0.97
nad4	437	146	CCC→UUC	Pro→Phe	C	CT	[0, 84, 0, 2693]	2777	36.86	0.97
nad4	574	192	CUU→UUU	Leu→Phe	C	CT	[0, 38, 0, 3401]	3439	37.07	0.99
nad4	608	203	UCA→UUA	Ser→Leu	C	CT	[0, 21, 0, 3094]	3115	36.85	0.99
nad4	659	220	UCU→UUU	Ser→Phe	C	CT	[0, 21, 0, 2716]	2737	36.52	0.99
nad4	767	256	CCU→CUU	Pro→Leu	C	CT	[0, 34, 0, 4331]	4365	36.67	0.99
nad4	770	257	UCA→UUA	Ser→Leu	C	CT CA	[3, 24, 0, 4337]	4364	36.67	0.99
nad4	784	262	CAC→UAC	His→Tyr	C	CT	[0, 52, 0, 4354]	4406	36.45	0.99
nad4	836	279	UCC→UUU	Ser→Phe	C	CT	[0, 127, 0, 4753]	4880	36.64	0.97
nad4	837	279	UCC→UUU	Ser→Phe	C	CT	[0, 4288, 0, 534]	4822	39.31	0.11
nad4	856	286	CCA→UUA	Pro→Leu	C	CT	[0, 52, 0, 4664]	4716	36.67	0.99
nad4	857	286	CCA→UUA	Pro→Leu	C	CT	[0, 109, 0, 4621]	4730	36.77	0.98
nad4	896	299	UCA→UUA	Ser→Leu	C	CT	[0, 23, 0, 4860]	4883	36.67	1
nad4	977	326	CCG→CUG	Pro→Leu	C	CT CG CA	[1, 446, 5, 5018]	5470	36.95	0.92
nad4	1006	336	CCA→UUA	Pro→Leu	C	CT	[0, 163, 0, 5447]	5610	36.72	0.97
nad4	1007	336	CCA→UUA	Pro→Leu	C	CT	[0, 64, 0, 5572]	5636	36.71	0.99
nad4	1009	337	CCG→UUG	Pro→Leu	C	CT	[0, 80, 0, 5477]	5557	36.45	0.99
nad4	1010	337	CCG→UUG	Pro→Leu	C	CT	[0, 107, 0, 5595]	5702	36.83	0.98
nad4	1033	345	CCU→UCU	Pro→Ser	C	CT	[0, 72, 0, 6913]	6985	36.62	0.99
nad4	1129	377	CUC→UUC	Leu→Phe	C	CT	[0, 96, 0, 8217]	8313	36.66	0.99
nad4	1142	381	UCC→UUC	Ser→Phe	C	CT	[0, 93, 0, 7747]	7840	36.81	0.99
nad4	1148	383	UCU→UUU	Ser→Phe	C	CT	[0, 103, 0, 7473]	7576	36.82	0.99
nad4	1151	384	UCC→UUU	Ser→Phe	C	CT CA	[1, 95, 0, 7402]	7498	36.84	0.99
nad4	1152	384	UCC→UUU	Ser→Phe	C	CT	[0, 3140, 0, 4403]	7543	38.05	0.58
nad4	1172	391	UCA→UUA	Ser→Leu	C	CT	[0, 45, 0, 8442]	8487	36.76	0.99
nad4	1194	398	AUC→AUU	Ile→Ile	C	CT CA	[1, 6276, 0, 2689]	8966	38.79	0.3
nad4	1205	402	CCC→CUU	Pro→Leu	C	CT	[0, 57, 0, 8756]	8813	36.85	0.99
nad4	1206	402	CCC→CUU	Pro→Leu	C	CT	[0, 6487, 0, 2251]	8738	39.02	0.26
nad4	1211	404	UCA→UUA	Ser→Leu	C	CT CA	[1, 142, 0, 8409]	8552	37.03	0.98
nad4	1355	452	CCA→CUA	Pro→Leu	C	CT	[0, 53, 0, 7006]	7059	37.62	0.99
nad4	1373	458	UCC→UUC	Ser→Phe	C	CT	[0, 85, 0, 8387]	8472	37.57	0.99
nad4	1405	469	CGG→UGG	Arg→Trp	C	CT CG CA	[1, 31, 1, 7451]	7484	37.69	1
nad4	1417	473	CAC→UAC	His→Tyr	C	CT	[0, 65, 0, 7081]	7146	37.69	0.99
nad4	1433	478	CCG→CUG	Pro→Leu	C	CT CG CA	[11, 99, 17, 6009]	6136	37.78	0.98
nad4	1438	480	CGC→UGC	Arg→Cys	C	CT CA CG	[3, 41, 1, 5524]	5569	37.66	0.99
nad4L	2	1	ACG→AUG	Thr→Met	C	CT	[0, 741, 0, 5481]	6222	35.44	0.88
nad4L	8	3	CCU→CUU	Pro→Leu	C	CT CG CA	[1, 916, 2, 6163]	7082	36.42	0.87
nad4L	41	14	UCU→UUU	Ser→Phe	C	CT CA	[2, 87, 0, 7662]	7751	36.34	0.99
nad4L	55	19	CGG→UGG	Arg→Trp	C	CT	[0, 222, 0, 7009]	7231	36.7	0.97
nad4L	86	29	CCU→CUU	Pro→Leu	C	CT CA	[1, 244, 0, 7381]	7626	36.9	0.97
nad4L	95	32	UCA→UUA	Ser→Leu	C	CT CG	[0, 259, 1, 7376]	7636	36.9	0.97
nad4L	100	34	CCA→UCA	Pro→Ser	C	CT	[0, 337, 0, 7133]	7470	36.53	0.95
nad4L	110	37	UCA→UUA	Ser→Leu	C	CT CG	[0, 159, 1, 7948]	8108	36.82	0.98
nad4L	131	44	UCG→UUG	Ser→Leu	C	CT CA	[1, 277, 0, 8594]	8872	36.93	0.97
nad4L	150	50	UCC→UCU	Ser→Ser	C	CT CA	[1, 7684, 0, 907]	8592	39.43	0.11
nad4L	158	53	UCG→UUG	Ser→Leu	C	CT CA CG	[1, 282, 1, 8510]	8794	37.15	0.97
nad4L	179	60	UCA→UUA	Ser→Leu	C	CT	[0, 419, 0, 9715]	10134	37.09	0.96
nad4L	188	63	UCA→UUA	Ser→Leu	C	CT	[0, 308, 0, 10015]	10323	37.11	0.97
nad4L	197	66	UCA→UUA	Ser→Leu	C	CT CA	[4, 272, 0, 9932]	10208	37.11	0.97
nad5	155	52	CCG→CUG	Pro→Leu	C	CT CG	[0, 40, 1, 1498]	1539	37.04	0.97
nad5	242	81	CCG→CUG	Pro→Leu	C	CT CG	[0, 18, 1, 1718]	1737	37.12	0.99
nad5	272	91	UCC→UUC	Ser→Phe	C	CT	[0, 31, 0, 1776]	1807	37.02	0.98
nad5	358	120	CUU→UUU	Leu→Phe	C	CT CA	[1, 8, 0, 1433]	1442	36.94	0.99
nad5	374	125	CCA→CUA	Pro→Leu	C	CT CA	[2, 25, 0, 1416]	1443	37.03	0.98
nad5	398	133	UCU→UUU	Ser→Phe	C	CT	[0, 36, 0, 1523]	1559	36.81	0.98
nad5	494	165	ACA→AUA	Thr→Ile	C	CT	[0, 46, 0, 2625]	2671	36.3	0.98
nad5	506	169	CCU→CUU	Pro→Leu	C	CT	[0, 28, 0, 2916]	2944	36.57	0.99
nad5	539	180	CCU→CUU	Pro→Leu	C	CT	[0, 20, 0, 3172]	3192	36.65	0.99
nad5	548	183	UCG→UUG	Ser→Leu	C	CT CG	[0, 32, 2, 3060]	3094	36.56	0.99
nad5	553	185	CGU→UGU	Arg→Cys	C	CT CG	[0, 32, 1, 3075]	3108	36.45	0.99
nad5	598	200	CGU→UGU	Arg→Cys	C	CT	[0, 12, 0, 2756]	2768	36.93	1
nad5	608	203	GCC→GUC	Ala→Val	C	CT CA	[1, 199, 0, 2514]	2714	36.6	0.93
nad5	629	210	UCU→UUU	Ser→Phe	C	CT	[0, 16, 0, 2668]	2684	36.91	0.99
nad5	676	226	CUU→UUU	Leu→Phe	C	CT	[0, 5, 0, 2639]	2644	37.07	1
nad5	713	238	UCG→UUG	Ser→Leu	C	CT	[0, 18, 0, 2688]	2706	36.89	0.99
nad5	725	242	UCA→UUA	Ser→Leu	C	CT CG	[0, 10, 1, 2741]	2752	36.96	1
nad5	835	279	CCA→UCA	Pro→Ser	C	CT CA	[1, 38, 0, 3132]	3171	37.12	0.99
nad5	863	288	UCU→UUU	Ser→Phe	C	CT	[0, 22, 0, 2983]	3005	37	0.99
nad5	875	292	ACG→AUG	Thr→Met	C	CT CA	[1, 59, 0, 3012]	3072	36.94	0.98
nad5	1310	437	UCA→UUA	Ser→Leu	C	CT CG CA	[1, 30, 1, 3815]	3847	36.95	0.99
nad5	1318	440	CUA→UUA	Leu→Leu	C	CT	[0, 3405, 0, 474]	3879	39.33	0.12
nad5	1490	497	CCC→CUC	Pro→Leu	C	CT CA	[6, 73, 0, 11794]	11873	36.28	0.99
nad5	1550	517	ACC→AUC	Thr→Ile	C	CT CA	[1, 64, 0, 13736]	13801	36.2	1
nad5	1580	527	UCA→UUA	Ser→Leu	C	CT	[0, 155, 0, 14126]	14281	36.64	0.99
nad5	1589	530	UCU→UUU	Ser→Phe	C	CT	[0, 236, 0, 13783]	14019	36.62	0.98
nad5	1610	537	CCC→CUC	Pro→Leu	C	CT	[0, 85, 0, 14275]	14360	36.69	0.99
nad5	1895	632	UCA→UUA	Ser→Leu	C	CT CA	[4, 63, 0, 26246]	26313	37.49	1
nad5	1900	634	CUA→UUA	Leu→Leu	C	CT CA	[6, 22468, 0, 2469]	24943	39.48	0.1
nad5	1916	639	UCU→UUU	Ser→Phe	C	CT CA	[3, 152, 0, 21456]	21611	37.57	0.99
nad5	1918	640	CGU→UGU	Arg→Cys	C	CT	[0, 235, 0, 21180]	21415	37.65	0.99
nad5	1931	644	UCU→UUU	Ser→Phe	C	CT CA CG	[7, 15420, 2, 2678]	18107	39.4	0.15
nad6	26	9	CCU→CUU	Pro→Leu	C	CT	[0, 125, 0, 8985]	9110	36.35	0.99
nad6	53	18	GCA→GUA	Ala→Val	C	CT CG CA	[1, 180, 2, 10723]	10906	35.96	0.98
nad6	88	30	CCC→UUU	Pro→Phe	C	CT	[0, 126, 0, 11095]	11221	36.46	0.99
nad6	89	30	CCC→UUU	Pro→Phe	C	CT CA	[2, 154, 0, 11033]	11189	36.52	0.99
nad6	90	30	CCC→UUU	Pro→Phe	C	CT	[0, 7837, 0, 3531]	11368	38.71	0.31
nad6	94	32	CCA→UUA	Pro→Leu	C	CT CA	[1, 10372, 0, 1159]	11532	39.34	0.1
nad6	95	32	CCA→UUA	Pro→Leu	C	CT CG	[0, 158, 3, 11522]	11683	36.47	0.99
nad6	103	35	CGC→UGC	Arg→Cys	C	CT CA	[1, 248, 0, 11933]	12182	36.58	0.98
nad6	146	49	UCC→UUC	Ser→Phe	C	CT CG	[0, 219, 2, 14060]	14281	36.35	0.98
nad6	161	54	CCA→CUA	Pro→Leu	C	CT CG CA	[1, 170, 3, 14181]	14355	36.78	0.99
nad6	169	57	CAU→UAU	His→Tyr	C	CT	[0, 112, 0, 14240]	14352	36.68	0.99
nad6	191	64	UCA→UUA	Ser→Leu	C	CT	[0, 92, 0, 13559]	13651	36.6	0.99
nad6	289	97	CUU→UUU	Leu→Phe	C	CT CA	[2, 165, 0, 18652]	18819	37.02	0.99
nad6	463	155	CCU→UCU	Pro→Ser	C	CT CA	[2, 107, 0, 20818]	20927	37.45	0.99
nad7	38	13	UCG→UUG	Ser→Leu	C	CT	[0, 116, 0, 2962]	3078	37.01	0.96
nad7	77	26	UCA→UUA	Ser→Leu	C	CT	[0, 97, 0, 2645]	2742	37.05	0.96
nad7	83	28	UCA→UUA	Ser→Leu	C	CT	[0, 75, 0, 2672]	2747	37.01	0.97
nad7	200	67	UCU→UUU	Ser→Phe	C	CT	[0, 11, 0, 3199]	3210	36.55	1
nad7	224	75	ACG→AUG	Thr→Met	C	CT	[0, 48, 0, 5347]	5395	36.12	0.99
nad7	244	82	CAU→UAU	His→Tyr	C	CT CG CA	[1, 51, 1, 5855]	5908	36.22	0.99
nad7	251	84	UCA→UUA	Ser→Leu	C	CT	[0, 45, 0, 5796]	5841	36.39	0.99
nad7	316	106	CGU→UGU	Arg→Cys	C	CT	[0, 60, 0, 6792]	6852	36.67	0.99
nad7	335	112	UCA→UUA	Ser→Leu	C	CT	[0, 82, 0, 7094]	7176	36.63	0.99
nad7	344	115	UCA→UUA	Ser→Leu	C	CT	[0, 134, 0, 7272]	7406	36.69	0.98
nad7	383	128	UCA→UUA	Ser→Leu	C	CT	[0, 80, 0, 6634]	6714	36.61	0.99
nad7	392	131	UCC→UUC	Ser→Phe	C	CT CG	[0, 69, 1, 6793]	6863	36.5	0.99
nad7	578	193	UCA→UUA	Ser→Leu	C	CT	[0, 61, 0, 10654]	10715	37.03	0.99
nad7	679	227	CCA→UCA	Pro→Ser	C	CT CA CG	[11, 799, 2, 8984]	9796	36.41	0.92
nad7	698	233	UCG→UUG	Ser→Leu	C	CT CG CA	[1, 63, 1, 9421]	9486	36.3	0.99
nad7	724	242	CAU→UAU	His→Tyr	C	CT	[0, 43, 0, 10473]	10516	36.4	1
nad7	734	245	UCG→UUG	Ser→Leu	C	CT CA CG	[1, 67, 1, 9966]	10035	36.34	0.99
nad7	739	247	CCU→UUU	Pro→Phe	C	CT	[0, 80, 0, 9812]	9892	36.22	0.99
nad7	740	247	CCU→UUU	Pro→Phe	C	CT CG	[0, 66, 2, 9894]	9962	36.28	0.99
nad7	769	257	CGC→UGC	Arg→Cys	C	CT CA	[1, 67, 0, 12585]	12653	36.23	0.99
nad7	789	263	AUC→AUU	Ile→Ile	C	CT CA	[1, 766, 0, 12862]	13629	36.61	0.94
nad7	836	279	CCU→CUU	Pro→Leu	C	CT CA CG	[7, 230, 4, 14552]	14793	36.77	0.98
nad7	926	309	UCA→UUA	Ser→Leu	C	CT CA CG	[3, 1129, 2, 14792]	15926	37.17	0.93
nad7	963	321	UCC→UCU	Ser→Ser	C	CT CA	[1, 5204, 0, 9639]	14844	38.15	0.65
nad7	973	325	CCU→UCU	Pro→Ser	C	CT CA CG	[3, 27, 1, 14761]	14792	37.15	1
nad7	1050	350	CCC→CCU	Pro→Pro	C	CT CA CG	[10, 2653, 3, 10553]	13219	37.87	0.8
nad7	1057	353	CGU→UGU	Arg→Cys	C	CT CA CG	[9, 67, 5, 12595]	12676	37.51	0.99
nad7	1079	360	UCU→UUU	Ser→Phe	C	CT CA	[5, 27, 0, 14411]	14443	37.35	1
nad7	1088	363	UCA→UUA	Ser→Leu	C	CT CA CG	[4, 63, 1, 15089]	15157	37.71	1
nad7	1103	368	UCU→UUU	Ser→Phe	C	CT	[0, 50, 0, 14196]	14246	37.69	1
nad7	1124	375	CCA→CUA	Pro→Leu	C	CT CA CG	[34, 148, 21, 12263]	12466	37.73	0.99
nad7	1137	379	GUC→GUU	Val→Val	C	CT CA CG	[5, 3934, 1, 7051]	10991	38.49	0.64
nad7	1166	389	UCU→UUU	Ser→Phe	C	CT CA CG	[2, 98, 2, 9436]	9538	37.64	0.99
nad9	9	3	AAC→AAU	Asn→Asn	C	CT CG	[0, 2218, 1, 2164]	4383	37.88	0.49
nad9	15	5	UUC→UUU	Phe→Phe	C	CT	[0, 4064, 0, 598]	4662	39.28	0.13
nad9	92	31	UCU→UUU	Ser→Phe	C	CT	[0, 50, 0, 7505]	7555	36.26	0.99
nad9	167	56	UCG→UUG	Ser→Leu	C	CT	[0, 48, 0, 9727]	9775	36.72	1
nad9	298	100	CCG→UCG	Pro→Ser	C	CT	[0, 90, 0, 12066]	12156	36.85	0.99
nad9	328	110	CGG→UGG	Arg→Trp	C	CT CG CA	[10, 165, 13, 10667]	10855	36.94	0.98
nad9	368	123	UCC→UUC	Ser→Phe	C	CT	[0, 101, 0, 11843]	11944	37.2	0.99
nad9	398	133	UCA→UUA	Ser→Leu	C	CT	[0, 37, 0, 11215]	11252	37.25	1
nad9	439	147	CUU→UUU	Leu→Phe	C	CT CG	[0, 110, 1, 10426]	10537	37.23	0.99
rpl16	102	34	GGC→GGU	Gly→Gly	C	CT	[0, 1313, 0, 160]	1473	39.29	0.11
rpl16	104	35	ACU→AUU	Thr→Ile	C	CT	[0, 32, 0, 1479]	1511	36.55	0.98
rpl16	177	59	UUC→UUU	Phe→Phe	C	CT	[0, 964, 0, 765]	1729	38.53	0.44
rpl16	401	134	CCA→CUA	Pro→Leu	C	CT	[0, 64, 0, 582]	646	37.61	0.9
rpl16	407	136	UCG→UUG	Ser→Leu	C	CT	[0, 113, 0, 526]	639	37.81	0.82
rpl5	35	12	UCA→UUA	Ser→Leu	C	CT CA	[1, 159, 0, 1456]	1616	37.04	0.9
rpl5	46	16	CCG→UUG	Pro→Leu	C	CT	[0, 1211, 0, 427]	1638	38.94	0.26
rpl5	47	16	CCG→UUG	Pro→Leu	C	CT	[0, 391, 0, 1282]	1673	37.58	0.77
rpl5	92	31	UCG→UUG	Ser→Leu	C	CT	[0, 423, 0, 1561]	1984	37.55	0.79
rpl5	169	57	CGC→UGC	Arg→Cys	C	CT CA	[1, 251, 0, 1795]	2047	37.26	0.88
rpl5	317	106	UCG→UUG	Ser→Leu	C	CT CA	[1, 156, 0, 1271]	1428	37.37	0.89
rpl5	329	110	UCG→UUG	Ser→Leu	C	CT CA	[1, 169, 0, 1202]	1372	37.38	0.88
rpl5	512	171	CCA→CUA	Pro→Leu	C	CT	[0, 110, 0, 838]	948	37.9	0.88
rpl5	515	172	CCG→CUG	Pro→Leu	C	CT	[0, 130, 0, 818]	948	37.93	0.86
rps1	158	53	CCC→CUC	Pro→Leu	C	CT CA	[1, 49, 0, 1260]	1310	36.28	0.96
rps1	209	70	UCC→UUC	Ser→Phe	C	CT	[0, 90, 0, 1418]	1508	36.29	0.94
rps10	7	3	CUG→UUG	Leu→Leu	C	CT CA	[1, 416, 0, 2286]	2703	37.06	0.85
rps10	12	4	AUC→AUU	Ile→Ile	C	CT	[0, 1162, 0, 1540]	2702	37.92	0.57
rps10	62	21	ACG→AUG	Thr→Met	C	CT CA	[1, 214, 0, 3185]	3400	36.54	0.94
rps10	76	26	CGC→UGC	Arg→Cys	C	CT	[0, 206, 0, 3653]	3859	36.62	0.95
rps10	258	86	GUC→GUU	Val→Val	C	CT	[0, 1581, 0, 2182]	3763	38.1	0.58
rps10	298	100	CGG→UGG	Arg→Trp	C	CT	[0, 131, 0, 3802]	3933	37.31	0.97
rps10	362	121	UCG→UUG	Ser→Leu	C	CT CA	[1, 122, 0, 3518]	3641	36.97	0.97
rps10	391	131	CGA→UGA	Arg→End	C	CT	[0, 55, 0, 3589]	3644	37.01	0.98
rps12	71	24	UCG→UUG	Ser→Leu	C	CT CA	[2, 239, 0, 10927]	11168	36.3	0.98
rps12	104	35	CCG→CUG	Pro→Leu	C	CT CA	[1, 198, 0, 12191]	12390	36.62	0.98
rps12	146	49	CCA→CUA	Pro→Leu	C	CT CG	[0, 74, 1, 10585]	10660	36.94	0.99
rps12	196	66	CAC→UAC	His→Tyr	C	CT CA	[3, 102, 0, 10454]	10559	37.3	0.99
rps12	221	74	UCG→UUG	Ser→Leu	C	CT	[0, 663, 0, 11300]	11963	37.61	0.94
rps12	284	95	UCC→UUC	Ser→Phe	C	CT	[0, 162, 0, 8605]	8767	37.5	0.98
rps14	194	65	UCC→UUC	Ser→Phe	C	CT	[0, 115, 0, 1651]	1766	37.27	0.93
rps14	271	91	CCU→UCU	Pro→Ser	C	CT CG	[0, 62, 1, 1623]	1686	37.38	0.96
rps3	64	22	CGG→UGG	Arg→Trp	C	CT	[0, 7, 0, 312]	319	36.7	0.98
rps3	126	42	UUC→UUU	Phe→Phe	C	CT	[0, 479, 0, 52]	531	39.55	0.1
rps3	524	175	UCA→UUA	Ser→Leu	C	CT	[0, 71, 0, 603]	674	36.6	0.89
rps3	737	246	UCG→UUG	Ser→Leu	C	CT	[0, 60, 0, 626]	686	37.49	0.91
rps3	914	305	UCG→UUG	Ser→Leu	C	CT	[0, 59, 0, 568]	627	37.42	0.91
rps3	1055	352	CCA→CUA	Pro→Leu	C	CT	[0, 16, 0, 460]	476	37.29	0.97
rps3	1388	463	CCG→CUG	Pro→Leu	C	CT	[0, 44, 0, 1465]	1509	37.03	0.97
rps3	1526	509	UCA→UUA	Ser→Leu	C	CT	[0, 28, 0, 1005]	1033	37.42	0.97
rps3	1579	527	CGU→UGU	Arg→Cys	C	CT CG	[0, 58, 1, 886]	945	37.47	0.94
rps3	1643	548	UCA→UUA	Ser→Leu	C	CT	[0, 14, 0, 830]	844	37.42	0.98
rps4	29	10	UCA→UUA	Ser→Leu	C	CT	[0, 158, 0, 975]	1133	36.93	0.86
rps4	40	14	CGG→UGG	Arg→Trp	C	CT	[0, 169, 0, 1021]	1190	36.94	0.86
rps4	124	42	CCG→UCG	Pro→Ser	C	CT	[0, 153, 0, 1580]	1733	36.68	0.91
rps4	155	52	UCA→UUA	Ser→Leu	C	CT CA	[1, 129, 0, 1531]	1661	36.74	0.92
rps4	175	59	CCC→UCC	Pro→Ser	C	CT	[0, 244, 0, 1423]	1667	36.61	0.85
rps4	184	62	CAU→UAU	His→Tyr	C	CT	[0, 183, 0, 1606]	1789	37.04	0.9
rps4	240	80	AUC→AUU	Ile→Ile	C	CT CA	[1, 1578, 0, 184]	1763	39.25	0.1
rps4	257	86	CCA→CUA	Pro→Leu	C	CT	[0, 216, 0, 1561]	1777	37.24	0.88
rps4	269	90	UCG→UUG	Ser→Leu	C	CT	[0, 183, 0, 1632]	1815	37.02	0.9
rps4	281	94	CCG→CUG	Pro→Leu	C	CT	[0, 140, 0, 1783]	1923	37.03	0.93
rps4	298	100	CGC→UGC	Arg→Cys	C	CT	[0, 272, 0, 1718]	1990	37.3	0.86
rps4	326	109	CCG→CUG	Pro→Leu	C	CT CA CG	[7, 129, 4, 1851]	1991	36.96	0.93
rps4	459	153	UUC→UUU	Phe→Phe	C	CT	[0, 1731, 0, 299]	2030	39.3	0.15
rps4	465	155	AUC→AUU	Ile→Ile	C	CT	[0, 1554, 0, 455]	2009	39.05	0.23
rps4	473	158	UCA→UUA	Ser→Leu	C	CT	[0, 106, 0, 1894]	2000	37.12	0.95
rps4	929	310	UCG→UUG	Ser→Leu	C	CT CG	[0, 163, 1, 1458]	1622	37.27	0.9
rps4	940	314	CAU→UAU	His→Tyr	C	CT	[0, 161, 0, 1778]	1939	37.2	0.92
rps4	1015	339	CCA→UUA	Pro→Leu	C	CT	[0, 1128, 0, 629]	1757	38.8	0.36
rps4	1016	339	CCA→UUA	Pro→Leu	C	CT	[0, 183, 0, 1595]	1778	37.43	0.9
rps4	1025	342	CCU→CUU	Pro→Leu	C	CT	[0, 108, 0, 1560]	1668	37.36	0.94
rps4	1030	344	CGG→UGG	Arg→Trp	C	CT	[0, 123, 0, 1497]	1620	37.42	0.92
sdh4	29	10	UCG→UUG	Ser→Leu	C	CT CA	[1, 3, 0, 4969]	4973	36.32	1
sdh4	39	13	CCC→CCU	Pro→Pro	C	CT	[0, 15, 0, 5652]	5667	36.4	1
sdh4	122	41	ACC→AUC	Thr→Ile	C	CT CA	[2, 782, 0, 14908]	15692	36.54	0.95
sdh4	153	51	UUC→UUU	Phe→Phe	C	CT	[0, 7288, 0, 11501]	18789	37.97	0.61
sdh4	191	64	UCC→UUC	Ser→Phe	C	CT	[0, 13483, 0, 4742]	18225	39.02	0.26
sdh4	203	68	CCA→CUA	Pro→Leu	C	CT CA CG	[4, 40, 1, 19147]	19192	37.05	1
sdh4	321	107	AUC→AUU	Ile→Ile	C	CT CA CG	[1, 1116, 1, 9145]	10263	37.95	0.89
sdh4	348	116	CUC→CUU	Leu→Leu	C	CT	[0, 7070, 0, 997]	8067	39.5	0.12
sdh4	353	118	UCU→UUU	Ser→Phe	C	CT CG CA	[1, 42, 1, 7344]	7388	37.7	0.99
